# Supplementary material for: Comparative genomics reveals a lack of evidence for pigeons as a main source of stx2f-carrying Escherichia coli causing disease in humans and the common existence of hybrid Shiga toxin-producing and enteropathogenic E. coli pathotypes
Source: BMC Genomics. 2019 Apr 5;20:271. doi: 10.1186/s12864-019-5635-z (PMC6451237; doi:10.1186/s12864-019-5635-z)
Supplement: Supplementary file 1 — Table S1. Characteristics of all 223 stx2f-carrying strains analysed in this study; accession number, country, source, isolation year, in silico serotype, in silico ST, rpoB sequence analysis and assembly statistics. (XLSX 43 kb) [file 12864_2019_5635_MOESM1_ESM.xlsx]

## Sheet: Table S1
						in silico serotyping	in silico MLST									rpoB sequence analysis	Assembly statistics
Isolate	AccessionNumber	Country		Source	Year	Serotype	ST	CC	adk	fumC	gyrB	icd	mdh	purA	recA	E. albertii or E. coli	Contig Count	N50	Base Count	Max Contig length	Min Contig length	Avg Contig length
0800498	SRR1814787	NL		Human	2008	O63:H6	583	ST122	15	24	10	46	17	37	36	EC	240	235092	4958692	522210	90	20661
0800509	SRR1814811	NL		Human	2008	O63:H6	583	ST122	15	24	10	46	17	37	36	EC	230	248899	4952871	521515	102	21534
0800599	SRR1814789	NL		Human	2008	O63:H6	583	ST122	15	24	10	46	17	37	36	EC	254	256051	5052959	522210	90	19893
0800616	ERR2775913	NL		Human	2008	ONT:H6	121	ST28	13	21	13	22	17	36	15	EC	134	299076	5023469	490871	128	37488
0800625	ERR2775914	NL		Human	2008	ONT:H6	583	ST122	15	24	10	46	17	37	36	EC	238	160491	5148855	527628	128	21633
0800718	SRR1814790	NL		Human	2008	O63:H6	583	ST122	15	24	10	46	17	37	36	EC	225	248576	5001576	493265	90	22229
0800772	SRR1814793	NL		Human	2008	O63:H6	583	ST122	15	24	10	46	17	37	36	EC	230	183919	5044250	359361	86	21931
0800779	ERR2775915	NL		Human	2008	O125:H6	583	ST122	15	24	10	46	17	37	36	EC	199	184557	5108981	403939	128	25673
0900289	ERR2775916	NL		Human	2009	O113:H6	121	ST28	13	21	13	22	17	36	15	EC	77	343682	4892613	631942	128	63540
0900570	ERR2775917	NL		Human	2009	O113:H6	121	ST28	13	21	13	22	17	36	15	EC	125	276603	5027485	477256	128	40219
0900760	ERR2775918	NL		Human	2009	O113:H6	121	ST28	13	21	13	22	17	36	15	EC	146	269811	5064570	490870	128	34688
0900848	ERR2775919	NL		Human	2009	O113:H6	121	ST28	13	21	13	22	17	36	15	EC	139	276514	5031347	491885	128	36196
0901086	ERR2775920	NL		Human	2009	O132:H34	582	ST582	86	24	19	46	23	14	36	EC	184	231666	4964598	416476	128	26981
0901182	ERR2775921	NL		Human	2009	O125:H6	583	ST122	15	24	10	46	17	37	36	EC	180	208074	5079013	403940	128	28216
1000511	ERR2775922	NL		Human	2010	O113:H6	121	ST28	13	21	13	22	17	36	15	EC	129	301411	5030866	477255	128	38998
1000552	ERR2775923	NL		Human	2010	O125:H6	583	ST122	15	24	10	46	17	37	36	EC	198	240467	5090056	403940	128	25707
1000587	SRR1814814	NL		Human	2010	O63:H6	583	ST122	15	24	10	46	17	37	36	EC	221	214735	4920980	522210	94	22266
1000704	ERR2775924	NL		Human	2010	O35:H19	517		109	65	5	1	9	13	14	EC	157	214437	4879005	618382	128	31076
1000824	SRR1814817	NL		Human	2010	O63:H6	583	ST122	15	24	10	46	17	37	36	EC	261	194480	4966430	467717	90	19028
1001056	SRR1814820	NL		Human	2010	O63:H6	583	ST122	15	24	10	46	17	37	36	EC	228	281120	4951011	521515	99	21714
1001073	SRR1814821	NL		Human	2010	O63:H6	583	ST122	15	24	10	46	17	37	36	EC	184	109848	5052017	297761	97	27456
1001158	SRR1814829	NL		Human	2010	O63:H6	583	ST122	15	24	10	46	17	37	36	EC	145	248845	4865591	442995	90	33555
1001212	ERR2775925	NL		Human	2010	O113:H6	121	ST28	13	21	13	22	17	36	15	EC	135	301422	4983698	447486	128	36916
1001347	ERR2775926	NL		Human	2010	O132:H34	582	ST582	86	24	19	46	23	14	36	EC	125	231648	4788870	477912	128	38310
1001423	SRR1814826	NL		Human	2010	O63:H6	583	ST122	15	24	10	46	17	37	36	EC	236	248241	5015455	522171	92	21251
1001437	ERR2775927	NL		Human	2010	O125:H6	583	ST122	15	24	10	46	17	37	36	EC	178	208092	5088535	390697	128	28587
1001450	ERR2775928	NL		Human	2010	O16:H5	676		13	38	19	13	30	10	29	EC	126	188663	5127859	338193	128	40697
1001462	ERR2775929	NL		Human	2010	O125:H6	583	ST122	15	24	10	46	17	37	36	EC	155	184632	4982027	403940	128	32142
1001561	ERR2775930	NL		Human	2010	O125:H6	583	ST122	15	24	10	46	17	37	36	EC	192	207972	5076466	403940	128	26439
1100046	SRR1814828	NL		Human	2011	O63:H6	583	ST122	15	24	10	46	17	37	36	EC	250	284523	4968533	492739	94	19874
1100366	ERR2775931	NL		Human	2011	O113:H6	121	ST28	13	21	13	22	17	36	15	EC	124	299076	5026936	491885	128	40539
1100408	SRR1814831	NL		Human	2011	O63:H6	583	ST122	15	24	10	46	17	37	36	EC	248	248808	5083346	521515	90	20497
1100890	ERR2775932	NL		Human	2011	ONT:H−	New_5		133	New	85	New	142	141	176	EA	180	256295	5238316	614246	128	29101
1100904	SRR1814838	NL		Human	2011	O63:H6	583	ST122	15	24	10	46	17	37	36	EC	251	248808	4960781	492080	90	19764
1100990	SRR1814839	NL		Human	2011	O63:H6	583	ST122	15	24	10	46	17	37	36	EC	192	248901	4933681	541312	105	25696
1100991	SRR1814841	NL		Human	2011	O63:H6	583	ST122	15	24	10	46	17	37	36	EC	254	248241	5025176	492775	94	19784
1101325	ERR2775933	NL		Human	2011	O125:H6	583	ST122	15	24	10	46	17	37	36	EC	190	208074	5126268	403939	128	26980
1101396	ERR2775934	NL		Human	2011	O125:H6	583	ST122	15	24	10	46	17	37	36	EC	207	184557	5095093	403839	128	24613
1101408	ERR2775935	NL		Human	2011	O113:H6	121	ST28	13	21	13	22	17	36	15	EC	123	301266	5018391	479100	128	40799
1101481	ERR2775960	NL		Human	2011	O113:H6	121	ST28	13	21	13	22	17	36	15	EC	131	301482	5030307	479290	128	38399
1101525	ERR2775961	NL		Human	2011	ONT:H6	583	ST122	15	24	10	46	17	37	36	EC	135	248506	4829070	521795	128	35770
1101629	ERR2775962	NL		Human	2011	O63:H6	583	ST122	15	24	10	46	17	37	36	EC	150	248976	4966612	521795	128	33110
1101662	ERR2775963	NL		Human	2011	O96:H7	28	ST28	13	21	13	22	17	14	15	EC	126	250662	5061293	666981	128	40168
1101673	ERR2775964	NL		Human	2011	O132:H34	582	ST582	86	24	19	46	23	14	36	EC	114	234114	4813040	584965	128	42219
1101709	ERR2775965	NL		Human	2011	O16:H5	131	ST131	53	40	47	13	36	28	29	EC	197	253518	5218505	417095	128	26489
1101779	ERR2775966	NL		Human	2011	O132:H34	582	ST582	86	24	19	46	23	14	36	EC	105	234114	4741400	477912	128	45156
1101848	ERR2775967	NL		Human	2011	O125:H6	583	ST122	15	24	10	46	17	37	36	EC	195	172592	5144268	403740	128	26380
1101863	ERR2775968	NL		Human	2011	O113:H6	121	ST28	13	21	13	22	17	36	15	EC	135	269906	4925394	490871	128	36484
1101878	ERR2775969	NL		Human	2011	O113:H6	121	ST28	13	21	13	22	17	36	15	EC	146	310454	5022366	477254	128	34399
1101883	ERR2775970	NL		Human	2011	O113:H6	121	ST28	13	21	13	22	17	36	15	EC	125	301266	5001989	477255	128	40015
1101956	ERR2775971	NL		Human	2011	O63:H6	583	ST122	15	24	10	46	17	37	36	EC	122	249068	4907658	497267	128	40226
1101991	ERR2775972	NL		Human	2011	O113:H6	121	ST28	13	21	13	22	17	36	15	EC	123	301172	5027190	478987	128	40871
1102027	ERR2775973	NL		Human	2011	O113:H6	121	ST28	13	21	13	22	17	36	15	EC	127	276550	4985218	478987	128	39253
1102082	ERR2775974	NL		Human	2011	O125:H6	583	ST122	15	24	10	46	17	37	36	EC	186	208074	5113894	403940	128	27494
1102083	ERR2775975	NL		Human	2011	O125:H6	583	ST122	15	24	10	46	17	37	36	EC	142	251364	4934295	403940	128	34748
1200150	ERR2775976	NL		Human	2012	O96:H7	28	ST28	13	21	13	22	17	14	15	EC	147	270351	5181860	681360	128	35250
1200232	ERR2775977	NL		Human	2012	O63:H6	583	ST122	15	24	10	46	17	37	36	EC	128	251478	4864044	491408	128	38000
1200278	ERR2775978	NL		Human	2012	O132:H34	582	ST582	86	24	19	46	23	14	36	EC	136	234114	4908543	585304	128	36092
1200554	ERR2775979	NL		Human	2012	O145:H34	722		124	24	19	13	23	50	17	EC	81	309751	4782221	659400	128	59039
1200642	ERR2775980	NL		Human	2012	O63:H6	583	ST122	15	24	10	46	17	37	36	EC	142	284599	4960235	454088	128	34931
1200678	ERR2775981	NL		Human	2012	O125:H6	583	ST122	15	24	10	46	17	37	36	EC	186	207612	5132300	403940	128	27593
1200738	ERR2775982	NL		Human	2012	O45:H2	20	ST20	6	4	3	18	7	7	6	EC	259	91489	5285145	283197	128	20405
1200844	ERR2775983	NL		Human	2012	O113:H6	121	ST28	13	21	13	22	17	36	15	EC	130	262837	5020777	421007	128	38621
1200926	ERR2775984	NL		Human	2012	O63:H6	6044		15	24	10	46	17	442	36	EC	159	319353	4967458	528685	128	31241
1201023	ERR2775985	NL		Human	2012	O145:H34	722		124	24	19	13	23	50	17	EC	104	309749	4805516	659871	128	46206
1201249	ERR2775986	NL		Human	2012	O63:H6	583	ST122	15	24	10	46	17	37	36	EC	146	248976	4918207	521795	128	33686
1201330	ERR2775987	NL		Human	2012	O63:H6	6044		15	24	10	46	17	442	36	EC	126	248743	4945435	495098	128	39249
1201397	ERR2775988	NL		Human	2012	O125:H6	583	ST122	15	24	10	46	17	37	36	EC	207	208194	5089068	403940	128	24584
1300033	ERR2775989	NL		Human	2013	O125:H6	583	ST122	15	24	10	46	17	37	36	EC	172	208194	5113409	403940	128	29729
1300064	ERR2777515	NL		Human	2013	ONT:H6	121	ST28	13	21	13	22	17	36	15	EC	177	244072	5179014	695004	128	29259
1300081	ERR2777516	NL		Human	2013	O125:H6	583	ST122	15	24	10	46	17	37	36	EC	199	207728	5089368	403941	128	25574
1301003	ERR2777517	NL		Human	2013	O128:H2	20	ST20	6	4	3	18	7	7	6	EC	277	77263	5569196	232311	128	20105
1301307	ERR2777518	NL		Human	2013	O128:H2	20	ST20	6	4	3	18	7	7	6	EC	301	90817	5323532	298917	128	17686
1301524	ERR2777519	NL		Human	2013	O145:H34	722		124	24	19	13	23	50	17	EC	115	309751	4924650	659237	128	42823
1301615	ERR2777520	NL		Human	2013	O125:H6	583	ST122	15	24	10	46	17	37	36	EC	154	249238	4963086	403940	128	32227
1301815	ERR2777521	NL		Human	2013	O63:H6	583	ST122	15	24	10	46	17	37	36	EC	235	248597	5148842	414931	128	21909
1301830	ERR2777522	NL		Human	2013	O125:H6	583	ST122	15	24	10	46	17	37	36	EC	157	249238	4970396	403940	128	31658
1301965	ERR2785008	NL		Human	2013	O63:H6	583	ST122	15	24	10	46	17	37	36	EC	145	284599	4964389	521795	128	34237
1302003	ERR2777523	NL		Human	2013	O125:H6	583	ST122	15	24	10	46	17	37	36	EC	155	240467	5068300	403940	128	32698
1302188	ERR2777524	NL		Human	2013	O113:H6	121	ST28	13	21	13	22	17	36	15	EC	123	299075	5027186	477143	128	40871
1302290	ERR2777525	NL		Human	2013	O63:H6	583	ST122	15	24	10	46	17	37	36	EC	108	330428	4924667	552191	128	45598
1302295	ERR2777526	NL		Human	2013	O113:H6	121	ST28	13	21	13	22	17	36	15	EC	128	301172	5018898	491885	128	39210
1400083	ERR2777527	NL		Human	2014	O113:H6	121	ST28	13	21	13	22	17	36	15	EC	123	301319	5012460	447165	128	40751
1400612	ERR2777528	NL		Human	2014	O113:H6	121	ST28	13	21	13	22	17	36	15	EC	140	301413	5113464	447601	128	36524
1400648	ERR2777529	NL		Human	2014	O63:H6	6044		15	24	10	46	17	442	36	EC	172	284599	5120378	521795	128	29769
1400796	ERR2777530	NL		Human	2014	O63:H6	583	ST122	15	24	10	46	17	37	36	EC	135	282581	4972826	521795	128	36835
1400808	ERR2777531	NL		Human	2014	ONT:H6	583	ST122	15	24	10	46	17	37	36	EC	189	160712	5074541	479968	128	26849
1400837	ERR2777532	NL		Human	2014	O145:H34	722		124	24	19	13	23	50	17	EC	87	309750	4786394	659574	128	55016
1400858	ERR2777533	NL		Human	2014	O113:H6	121	ST28	13	21	13	22	17	36	15	EC	117	301413	5122466	491882	128	43781
1400927	ERR2777534	NL		Human	2014	O63:H6	583	ST122	15	24	10	46	17	37	36	EC	121	300991	4976118	560549	128	41124
1401237	ERR2777535	NL		Human	2014	O63:H6	583	ST122	15	24	10	46	17	37	36	EC	161	249164	4982042	414799	128	30944
1401257	ERR2777536	NL		Human	2014	O125:H6	583	ST122	15	24	10	46	17	37	36	EC	196	208074	5089780	403953	128	25968
1401311	ERR2777537	NL		Human	2014	O81:H6	28	ST28	13	21	13	22	17	14	15	EC	155	283496	5075319	660881	128	32743
1401357	ERR2777538	NL		Human	2014	O125:H6	583	ST122	15	24	10	46	17	37	36	EC	193	208194	5072281	404046	128	26281
1601502	ERR2758973	NL		Leafy greens	2016	ONT:H32	1324		6	29	178	18	11	8	41	EC	124	129743	4721736	332700	200	38078
1601665	ERR2758974	NL		Livestock	2016	O128:H2	20	ST20	6	4	3	18	7	7	6	EC	263	88213	5332354	298701	203	20275
1700409	ERR2758980	NL		Human	2017	O166:H14	929		13	43	49	37	17	44	96	EC	147	133539	5376895	438608	206	36577
1700645	ERR2758981	NL		Human	2017	O132:H34	582	ST582	86	24	19	46	23	14	36	EC	176	207684	4889781	471569	205	27782
1700783	ERR2758982	NL		Human	2017	O63:H6	583	ST122	15	24	10	46	17	37	36	EC	373	230445	5011124	528001	203	13434
1700816	ERR2758983	NL		Human	2017	O63:H6	6044		15	24	10	46	17	442	36	EC	165	169921	4882816	527745	207	29592
1700839	ERR2758984	NL		Human	2017	O125:H6	583	ST122	15	24	10	46	17	37	36	EC	244	148956	5110602	314354	205	20945
1700894	ERR2758985	NL		Human	2017	O63:H6	New_1		New	24	10	46	17	37	36	EC	125	231085	4895008	486793	200	39160
1700925	ERR2758986	NL		Human	2017	O128:H2	20	ST20	6	4	3	18	7	7	6	EC	254	101722	5309072	279246	201	20901
1700937	ERR2758987	NL		Human	2017	O63:H6	583	ST122	15	24	10	46	17	37	36	EC	267	124364	4975921	387467	201	18636
1700999	ERR2758988	NL		Human	2017	O63:H6	583	ST122	15	24	10	46	17	37	36	EC	165	169555	4983264	393510	199	30201
1701020	ERR2758989	NL		Human	2017	O63:H6	583	ST122	15	24	10	46	17	37	36	EC	244	129736	4973802	400414	202	20384
1701037	ERR2758990	NL		Human	2017	O63:H6	6044		15	24	10	46	17	442	36	EC	145	248163	4916870	528001	200	33909
1701050	ERR2758991	NL		Human	2017	O63:H6	583	ST122	15	24	10	46	17	37	36	EC	142	233183	4899701	460473	203	34504
1701052	ERR2758992	NL		Human	2017	ONT:H6	583	ST122	15	24	10	46	17	37	36	EC	173	179545	5038603	440334	196	29124
1701068	ERR2758993	NL		Human	2017	O63:H6	583	ST122	15	24	10	46	17	37	36	EC	167	169914	4947852	367281	183	29627
1701078	ERR2758994	NL		Human	2017	O63:H6	583	ST122	15	24	10	46	17	37	36	EC	157	239098	4945960	527915	203	31502
1701107	ERR2758995	NL		Human	2017	O63:H6	6044		15	24	10	46	17	442	36	EC	112	248163	4800390	521484	201	42860
1701130	ERR2758996	NL		Human	2017	O125:H6	583	ST122	15	24	10	46	17	37	36	EC	227	94631	5021197	300644	200	22119
1701164	ERR2758997	NL		Human	2017	O63:H6	583	ST122	15	24	10	46	17	37	36	EC	198	225259	5016743	528000	203	25337
1701184	ERR2758998	NL		Human	2017	O113:H6	121	ST28	13	21	13	22	17	36	15	EC	150	252215	5042354	399349	191	33615
1701282	ERR2758999	NL		Human	2017	O145:H34	722		124	24	19	13	23	50	17	EC	156	223113	4875699	443036	204	31254
1701308	ERR2759000	NL		Human	2017	O63:H6	583	ST122	15	24	10	46	17	37	36	EC	154	184448	4924360	527472	198	31976
1701358	ERR2759001	NL		Human	2017	O115:H52	New_2		163	393	85	189	68	66	225	EA	134	254014	5086447	685747	203	37958
1701395	ERR2759002	NL		Human	2017	ONT:H6	583	ST122	15	24	10	46	17	37	36	EC	200	109424	4965796	325365	190	24828
1701419	ERR2759003	NL		Human	2017	O63:H6	583	ST122	15	24	10	46	17	37	36	EC	174	184449	4986384	393435	203	28657
1701607	ERR2759004	NL		Human	2017	O63:H6	583	ST122	15	24	10	46	17	37	36	EC	173	244664	4949375	527926	200	28609
D013-14	ERR2759006	NL		Pigeon	2016	O45:H2	20	ST20	6	4	3	18	7	7	6	EC	429	70327	5392172	200566	208	12569
D014-11	ERR2759007	NL		Pigeon	2016	O45:H2	20	ST20	6	4	3	18	7	7	6	EC	359	85980	5370733	350776	202	14960
D015-18	ERR2759008	NL		Pigeon	2016	O45:H2	20	ST20	6	4	3	18	7	7	6	EC	426	77648	5396689	201022	204	12668
D020-16	ERR2759009	NL		Pigeon	2016	O45:H2	20	ST20	6	4	3	18	7	7	6	EC	361	91275	5355879	366580	201	14836
D034-05	ERR2759010	NL		Pigeon	2016	O4:H2	20	ST20	6	4	3	18	7	7	6	EC	379	111739	5335180	253888	200	14076
D047-67	ERR2759011	NL		Pigeon	2016	O45:H2	20	ST20	6	4	3	18	7	7	6	EC	282	91275	5181368	366676	201	18373
D059-43	ERR2759012	NL		Pigeon	2016	ONT:H2	20	ST20	6	4	3	18	7	7	6	EC	492	72830	5460119	220103	200	11097
D064-35	ERR2759013	NL		Pigeon	2016	O45:H2	20	ST20	6	4	3	18	7	7	6	EC	474	61348	5510690	177975	210	11625
D076-65	ERR2759014	NL		Pigeon	2016	ONT:H−	2681		134	164	85	169	254	69	103	EA	403	77060	4897975	221508	197	12153
D078-38	ERR2759015	NL		Pigeon	2016	O4:H−	20	ST20	6	4	3	18	7	7	6	EC	351	119495	5185009	345240	195	14772
D081-33	ERR2759016	NL		Pigeon	2016	ONT:H−	2681		134	164	85	169	254	69	103	EA	312	90571	4884020	212690	192	15653
D082-18	ERR2759017	NL		Pigeon	2016	O184:H30	New_3		6	7	1	8	8	18	6	EC	349	66340	5150911	213887	202	14759
D106-23	ERR2759018	NL		Pigeon	2016	O132:H34	582	ST582	86	24	19	46	23	14	36	EC	205	208079	4912991	584749	203	23965
PPS33	ERR2759005	NL		Leafy greens	2017	O63:H6	583	ST122	15	24	10	46	17	37	36	EC	147	230663	4949910	539216	205	33672
STEC-1178	LOFW00000000	NL		Human	2013	O113:H6	121	ST28	13	21	13	22	17	36	15	EC	75	252465	5010061	489026	544	66800
STEC-1198	LOFY00000000	NL		Human	2013	O63:H6	583	ST122	15	24	10	46	17	37	36	EC	75	284393	4932556	528069	567	65767
STEC-1270	LOGD00000000	NL		Human	2013	O113:H6	121	ST28	13	21	13	22	17	36	15	EC	62	387693	5021049	750226	566	80984
STEC-1303	LOGH00000000	NL		Human	2013	O113:H6	121	ST28	13	21	13	22	17	36	15	EC	63	371259	5088207	750225	540	80765
STEC-1473	LOGM00000000	NL		Human	2014	O113:H6	121	ST28	13	21	13	22	17	36	15	EC	84	387919	5038499	750451	552	59982
STEC-2334	LOGZ00000000	NL		Human	2013	O63:H6	583	ST122	15	24	10	46	17	37	36	EC	156	105967	4930416	300951	511	31605
STEC-2539	LOIF00000000	NL		Human	2013	O63:H6	583	ST122	15	24	10	46	17	37	36	EC	110	211314	4954470	521692	532	45040
STEC-309	LOCS00000000	NL		Human	2013	O128:H2	20	ST20	6	4	3	18	7	7	6	EC	197	86312	5606961	235360	507	28461
STEC-793	LOFQ00000000	NL		Human	2013	O63:H6	6044		15	24	10	46	17	442	36	EC	105	248399	4971214	491029	569	47344
STEC-940	LOFT00000000	NL		Human	2013	O63:H6	6045		15	24	10	46	17	37	427	EC	116	248644	5012927	521692	551	43214
EF467	FBVG00000000	Other	Austria	Human	2013	O26:H11	21	ST29	16	4	12	16	9	7	7	EC	445	40736	5660796	121123	500	12720
OLC985	NEMM00000000	Other	Canada	NA	2010	O145:H34	722		124	24	19	13	23	50	17	EC	98	223108	4938749	443731	1026	50395
OLC1001	NEMJ00000000	Other	Canada	NA	2010	O128:H2	20	ST20	6	4	3	18	7	7	6	EC	173	82546	5426730	299023	1010	31368
OLC1258	NEOA00000000	Other	Canada	NA	2014	O145:H34	722		124	24	19	13	23	50	17	EC	63	291326	4776123	437073	1011	75811
OLC1268	NEOK00000000	Other	Canada	NA	2014	O128:H2	20	ST20	6	4	3	18	7	7	6	EC	158	92347	5264345	307814	1055	33318
OLC2140	NENM00000000	Other	Canada	NA	2015	O63:H6	583	ST122	15	24	10	46	17	37	36	EC	114	103662	4807476	278932	1023	42170
E-D 371	LFHV00000000	Other	Germany	Avian	NA	O45:H2	20	ST20	6	4	3	18	7	7	6	EC	190	115465	5363047	368393	403	28226
MOD1-EC1678	SRR4340495	Other	Germany	NA	NA	O45:H2	20	ST20	6	4	3	18	7	7	6	EC	267	50760	5239781	200814	128	19624
ED360	FBUN00000000	Other	Italy	Pigeon	1997	O45:H2	20	ST20	6	4	3	18	7	7	6	EC	176	102036	5379388	368594	620	30564
ED361	FBVF00000000	Other	Italy	Pigeon	1997	O75:H2	20	ST20	6	4	3	18	7	7	6	EC	253	85508	5570046	354480	602	22015
ED363	FBUO00000000	Other	Italy	Pigeon	1997	O4:H2	New_4	ST20	429	4	3	18	7	7	6	EC	188	95887	5523555	254374	610	29380
ED366	FBUX00000000	Other	Italy	Pigeon	1997	ONT:H2	2685	ST20	272	4	3	18	7	7	6	EC	224	97105	5543422	221234	600	24747
ED369	FBUW00000000	Other	Italy	Pigeon	1997	O45:H2	20	ST20	6	4	3	18	7	7	6	EC	129	113998	5278889	368496	625	40921
ED377	FBUZ00000000	Other	Italy	Pigeon	1997	O4:H2	New_4	ST20	429	4	3	18	7	7	6	EC	180	95807	5418095	254374	604	30100
ED430	FBUU00000000	Other	Italy	Pigeon	2000	O45:H2	20	ST20	6	4	3	18	7	7	6	EC	155	108622	5373713	368485	608	34669
ED444	FBUT00000000	Other	Italy	Pigeon	2000	O128:H2	20	ST20	6	4	3	18	7	7	6	EC	160	102692	5479172	299181	601	34244
EF453	FBVC00000000	Other	Italy	Human	2013	O80:H2	301	ST165	78	27	5	10	12	8	2	EC	395	46735	5363795	154344	508	13579
EF476	FBVA00000000	Other	Italy	Human	2014	O55:H9	301	ST165	78	27	5	10	12	8	2	EC	199	87633	5263732	208280	1010	26450
STEC_H.1.8	AFDY00000000	Other	NA	Human	NA	O128:H2	20	ST20	6	4	3	18	7	7	6	EC	170	113757	5420928	291546	502	31887
427_12_P	Uploaded reads	Other	Portugal	NA	NA	O128:H2	20	ST20	6	4	3	18	7	7	6	EC	217	102371	5463983	298895	128	25179
143974	SRR4176975	Other	UK	Human	2015	O145:H34	722		124	24	19	13	23	50	17	EC	160	105901	5025777	332270	206	31411
147881	SRR5033731	Other	UK	Human	2015	O63:H6	583	ST122	15	24	10	46	17	37	36	EC	185	169700	4910943	460351	203	26545
152421	SRR5029813	Other	UK	Human	2015	O63:H6	583	ST122	15	24	10	46	17	37	36	EC	212	220469	4931757	491271	205	23263
155680	SRR5033727	Other	UK	Human	2015	O145:H34	722		124	24	19	13	23	50	17	EC	197	100738	5005138	263580	88	25406
158902	SRR3581427	Other	UK	Human	2015	O63:H6	583	ST122	15	24	10	46	17	37	36	EC	200	220559	5016940	527884	202	25084
159875	SRR4181510	Other	UK	Human	2015	O125:H6	583	ST122	15	24	10	46	17	37	36	EC	254	116581	5004780	284139	202	19703
170440	SRR5029837	Other	UK	Human	2015	O145:H34	722		124	24	19	13	23	50	17	EC	153	129645	4906540	416019	200	32068
178618	SRR5029817	Other	UK	Human	2015	O34:H4	642		9	23	33	18	11	8	6	EC	218	92541	4813830	181604	203	22081
178721	SRR5029693	Other	UK	Human	2015	O109:H21	40		6	4	5	26	20	8	14	EC	217	147841	4951231	400361	200	22816
179620	SRR3581343	Other	UK	Human	2015	O63:H6	583	ST122	15	24	10	46	17	37	36	EC	234	183984	4952377	467097	202	21164
193410	SRR4195622	Other	UK	Human	2015	O137:H6	6675		13	14	19	22	17	506	481	EC	228	154250	5111453	307123	197	22418
209712	SRR5030792	Other	UK	Animal	2016	O128:H2	20	ST20	6	4	3	18	7	7	6	EC	458	74923	5427881	297348	72	11851
209972	SRR5031179	Other	UK	Animal	2016	O145:H34	722		124	24	19	13	23	50	17	EC	102	204218	4740893	388629	205	46479
215073	SRR3573434	Other	UK	Human	2016	O137:H6	2678		13	14	19	22	17	14	203	EC	155	164722	4887144	414990	204	31529
267733	SRR3742242	Other	UK	Human	2016	O45:H2	20	ST20	6	4	3	18	7	7	6	EC	353	79689	5432812	200563	200	15390
268680	SRR6144113	Other	UK	Human	2016	O4:H2	20	ST20	6	4	3	18	7	7	6	EC	393	91839	5422024	251963	201	13796
283187	SRR6144110	Other	UK	Human	2016	O63:H6	583	ST122	15	24	10	46	17	37	36	EC	191	169922	4938059	462577	202	25853
293023	SRR6144126	Other	UK	Human	2016	O63:H6	583	ST122	15	24	10	46	17	37	36	EC	193	170725	4926392	463536	202	25525
296235	SRR6144121	Other	UK	Human	2016	O125:H6	583	ST122	15	24	10	46	17	37	36	EC	246	116537	5020058	314298	210	20406
298964	SRR6144117	Other	UK	Human	2016	O125:H6	583	ST122	15	24	10	46	17	37	36	EC	228	130617	5022243	314202	203	22027
300765	SRR6144118	Other	UK	Human	2016	O63:H6	583	ST122	15	24	10	46	17	37	36	EC	216	169977	5005939	322020	88	23175
302517	SRR6144109	Other	UK	Human	2016	O125:H6	583	ST122	15	24	10	46	17	37	36	EC	199	136633	5010486	403292	204	25178
302521	SRR6144111	Other	UK	Human	2016	O125:H6	583	ST122	15	24	10	46	17	37	36	EC	203	179595	5050387	403283	200	24878
302610	SRR6144119	Other	UK	Human	2016	O125:H6	583	ST122	15	24	10	46	17	37	36	EC	224	136633	5016707	309800	205	22396
306501	SRR6144112	Other	UK	Human	2016	O63:H6	583	ST122	15	24	10	46	17	37	36	EC	181	183985	4912972	519380	202	27143
308466	SRR6144125	Other	UK	Human	2016	O63:H6	583	ST122	15	24	10	46	17	37	36	EC	186	207888	4912762	519456	209	26412
310179	SRR6144116	Other	UK	Human	2016	O63:H6	583	ST122	15	24	10	46	17	37	36	EC	206	183985	4915188	456039	202	23860
322491	SRR6144114	Other	UK	Human	2016	O69:H52	2680		293	395	85	330	68	248	226	EA	277	55627	4978136	173461	219	17971
341391	SRR6144120	Other	UK	Human	2017	O63:H6	583	ST122	15	24	10	46	17	37	36	EC	203	151343	4991608	515789	209	24589
376024	SRR6144115	Other	UK	Human	2017	O63:H6	583	ST122	15	24	10	46	17	37	36	EC	154	169920	4816087	457977	200	31273
377323	SRR6144123	Other	UK	Human	2017	O63:H6	583	ST122	15	24	10	46	17	37	36	EC	168	183987	4860789	527959	202	28933
382628	SRR6144124	Other	UK	Human	2017	O63:H6	New_6		15	24	10	New	17	37	36	EC	165	148770	4853892	333983	209	29417
ERR197266	ERR197266	Other	UK	NA	NA	O145:H34	722		124	24	19	13	23	50	17	EC	146	218635	4941453	416143	90	33845
08-4390	SRR3180691	Other	US	NA	NA	O63:H6	583	ST122	15	24	10	46	17	37	36	EC	134	284599	5078338	580324	128	37898
08-4415	SRR3180694	Other	US	NA	NA	O63:H6	583	ST122	15	24	10	46	17	37	36	EC	122	249056	4969880	567671	128	40736
08-4659	SRR3180692	Other	US	NA	NA	O63:H6	583	ST122	15	24	10	46	17	37	36	EC	108	284599	4980994	485229	128	46120
2010C-3059	SRR3290367	Other	US	NA	2010	O128:H2	20	ST20	6	4	3	18	7	7	6	EC	187	108956	5318383	331265	128	28440
2010C-3861	SRR3232037	Other	US	NA	2010	O63:H6	583	ST122	15	24	10	46	17	37	36	EC	110	249056	4938160	552297	128	44892
2010C-4678	SRR3180695	Other	US	NA	2010	O63:H6	583	ST122	15	24	10	46	17	37	36	EC	74	284599	4796565	580324	128	64818
2010C-4906	SRR1999996	Other	US	NA	2010	O128:H2	20	ST20	6	4	3	18	7	7	6	EC	194	109684	5470747	298917	128	28199
2010C-4982	SRR3180696	Other	US	NA	2010	O63:H6	583	ST122	15	24	10	46	17	37	36	EC	103	330539	4952366	580324	128	48081
2011C-3416	SRR3228748	Other	US	NA	2011	O145:H34	722		124	24	19	13	23	50	17	EC	135	243989	4945737	413430	128	36635
2012C-3690	SRR1609760	Other	US	NA	2012	O145:H34	722		124	24	19	13	23	50	17	EC	169	292085	4910868	551744	128	29058
2012C-3890	SRR3290374	Other	US	NA	2012	O63:H6	583	ST122	15	24	10	46	17	37	36	EC	99	249068	4972716	567700	128	50229
2014C-3132	SRR3180693	Other	US	NA	2014	O145:H34	722		124	24	19	13	23	50	17	EC	115	129864	4783284	332531	128	41593
2014C-3185	SRR3180700	Other	US	NA	2014	O145:H34	722		124	24	19	13	23	50	17	EC	84	248207	4950985	659592	128	58940
2014C-4234	SRR3185244	Other	US	NA	2014	O63:H6	583	ST122	15	24	10	46	17	37	36	EC	120	249056	4964629	527160	128	41371
2014C-4501	SRR3180697	Other	US	NA	2014	O63:H6	583	ST122	15	24	10	46	17	37	36	EC	108	249068	4922359	534704	128	45577
2015C-3548	SRR3290445	Other	US	Human	2015	O63:H6	583	ST122	15	24	10	46	17	37	36	EC	135	284521	5039156	464818	128	37327
2015C-3895	SRR3180698	Other	US	NA	2015	O63:H6	583	ST122	15	24	10	46	17	37	36	EC	141	285007	5016197	527240	128	35575
2015C-4188	SRR3180701	Other	US	NA	2015	O145:H34	722		124	24	19	13	23	50	17	EC	110	309751	5015466	416410	128	45595
2016C-3248	SRR5616927	Other	US	Human	2016	O63:H6	583	ST122	15	24	10	46	17	37	36	EC	115	257502	5015847	487742	128	43616
CFSAN039484	SRR2723892	Other	US	Human	2015	O63:H6	583	ST122	15	24	10	46	17	37	36	EC	163	184536	4998808	451307	128	30667
CFSAN044437	SRR3465500	Other	US	Pet	2013	O45:H2	20	ST20	6	4	3	18	7	7	6	EC	353	47282	5466529	182820	128	15485
PNUSAE001264	SRR5329292	Other	US	NA	NA	O145:H34	722		124	24	19	13	23	50	17	EC	109	249798	4961775	422602	128	45520
PNUSAE002684	SRR3394795	Other	US	Human	2016	O45:H2	20	ST20	6	4	3	18	7	7	6	EC	211	102426	5399616	368166	128	25590
PNUSAE004141	SRR4094931	Other	US	NA	NA	O63:H6	583	ST122	15	24	10	46	17	37	36	EC	149	249164	4938164	494955	128	33142
PNUSAE004691	SRR5054529	Other	US	NA	NA	O145:H34	722		124	24	19	13	23	50	17	EC	149	248136	4946468	659526	128	33197
