# Supplementary material for: Comparative genomics reveals a lack of evidence for pigeons as a main source of stx2f-carrying Escherichia coli causing disease in humans and the common existence of hybrid Shiga toxin-producing and enteropathogenic E. coli pathotypes
Source: BMC Genomics. 2019 Apr 5;20:271. doi: 10.1186/s12864-019-5635-z (PMC6451237; doi:10.1186/s12864-019-5635-z)
Supplement: Supplementary file 2 — Table S2. Absence/Presence of E. coli virulence factors in 223 stx2f-carrying strains. (XLSX 119 kb) [file 12864_2019_5635_MOESM2_ESM.xlsx]

## Sheet: Table S2
								Absent:	0
								Present:	1
								Total present	0	0	0	0	0	0	0	0	0	0	0	0	0	0	194		157		0	35	0	208	208	207	5	5	5	0	0	0	0	0	0	0	0	0	2	0	182	35	0
ID	Country		Source	Year	Serotype	ST	CC	E. albertii or E. coli	aafA	aafB	aafC	aafD	aaiC	aap	aar	aatA	aggA	aggB	aggC	aggD	aggR	air	astA	astA variant	bfpA	bfpA variant	capU	cba	ccI	cdt-IA	cdt-IB	cdt-IC	cdt-IIA	cdt-IIB	cdt-IIC	cdt-IIIA	cdt-IIIB	cdt-IIIC	cdt-IVA	cdt-IVB	cdt-IVC	cdt-VA	cdt-VB	cdt-VC	celB	cfaC	cif	cma	cnf1
0800498	NL		Human	2008	O63:H6	583	ST122	EC	0	0	0	0	0	0	0	0	0	0	0	0	0	0	1	AB042002	1	2f_2	0	0	0	1	1	1	0	0	0	0	0	0	0	0	0	0	0	0	0	0	1	0	0
0800509	NL		Human	2008	O63:H6	583	ST122	EC	0	0	0	0	0	0	0	0	0	0	0	0	0	0	1	AB042002	1	2f_2	0	0	0	1	1	1	0	0	0	0	0	0	0	0	0	0	0	0	0	0	1	0	0
0800599	NL		Human	2008	O63:H6	583	ST122	EC	0	0	0	0	0	0	0	0	0	0	0	0	0	0	1	AB042002	1	2f_2	0	0	0	1	1	1	0	0	0	0	0	0	0	0	0	0	0	0	0	0	1	0	0
0800616	NL		Human	2008	ONT:H6	121	ST28	EC	0	0	0	0	0	0	0	0	0	0	0	0	0	0	1	AB042002 variant (G67A(A23T)	0		0	0	0	1	1	1	0	0	0	0	0	0	0	0	0	0	0	0	0	0	1	0	0
0800625	NL		Human	2008	ONT:H6	583	ST122	EC	0	0	0	0	0	0	0	0	0	0	0	0	0	0	1	AB042002	1	2f_2	0	0	0	0	0	0	0	0	0	0	0	0	0	0	0	0	0	0	0	0	1	0	0
0800718	NL		Human	2008	O63:H6	583	ST122	EC	0	0	0	0	0	0	0	0	0	0	0	0	0	0	1	AB042002	1	2f_2	0	0	0	1	1	1	0	0	0	0	0	0	0	0	0	0	0	0	0	0	1	0	0
0800772	NL		Human	2008	O63:H6	583	ST122	EC	0	0	0	0	0	0	0	0	0	0	0	0	0	0	1	AB042002	1	2f_2	0	0	0	1	1	1	0	0	0	0	0	0	0	0	0	0	0	0	0	0	1	0	0
0800779	NL		Human	2008	O125:H6	583	ST122	EC	0	0	0	0	0	0	0	0	0	0	0	0	0	0	1	AB042002	1	2f_2	0	0	0	1	1	1	0	0	0	0	0	0	0	0	0	0	0	0	0	0	1	0	0
0900289	NL		Human	2009	O113:H6	121	ST28	EC	0	0	0	0	0	0	0	0	0	0	0	0	0	0	1	AB042002 variant (G67A(A23T)	0		0	0	0	1	1	1	0	0	0	0	0	0	0	0	0	0	0	0	0	0	1	0	0
0900570	NL		Human	2009	O113:H6	121	ST28	EC	0	0	0	0	0	0	0	0	0	0	0	0	0	0	1	AB042002 variant (G67A(A23T)	0		0	0	0	1	1	1	0	0	0	0	0	0	0	0	0	0	0	0	0	0	1	0	0
0900760	NL		Human	2009	O113:H6	121	ST28	EC	0	0	0	0	0	0	0	0	0	0	0	0	0	0	1	AB042002 variant (G67A(A23T)	0		0	0	0	1	1	1	0	0	0	0	0	0	0	0	0	0	0	0	0	0	1	0	0
0900848	NL		Human	2009	O113:H6	121	ST28	EC	0	0	0	0	0	0	0	0	0	0	0	0	0	0	1	AB042002 variant (G67A(A23T)	0		0	0	0	1	1	1	0	0	0	0	0	0	0	0	0	0	0	0	0	0	1	0	0
0901086	NL		Human	2009	O132:H34	582	ST582	EC	0	0	0	0	0	0	0	0	0	0	0	0	0	0	1	AB042002	1	2f_2	0	0	0	1	1	1	0	0	0	0	0	0	0	0	0	0	0	0	0	0	0	0	0
0901182	NL		Human	2009	O125:H6	583	ST122	EC	0	0	0	0	0	0	0	0	0	0	0	0	0	0	1	AB042002	1	2f_2	0	0	0	1	1	1	0	0	0	0	0	0	0	0	0	0	0	0	0	0	1	0	0
1000511	NL		Human	2010	O113:H6	121	ST28	EC	0	0	0	0	0	0	0	0	0	0	0	0	0	0	1	AB042002 variant (G67A(A23T)	0		0	0	0	1	1	1	0	0	0	0	0	0	0	0	0	0	0	0	0	0	1	0	0
1000552	NL		Human	2010	O125:H6	583	ST122	EC	0	0	0	0	0	0	0	0	0	0	0	0	0	0	1	AB042002	1	2f_2	0	0	0	1	1	1	0	0	0	0	0	0	0	0	0	0	0	0	0	0	1	0	0
1000587	NL		Human	2010	O63:H6	583	ST122	EC	0	0	0	0	0	0	0	0	0	0	0	0	0	0	1	AB042002	1	2f_2	0	0	0	1	1	1	0	0	0	0	0	0	0	0	0	0	0	0	0	0	1	0	0
1000704	NL		Human	2010	O35:H19	517		EC	0	0	0	0	0	0	0	0	0	0	0	0	0	0	0		0		0	0	0	0	0	0	0	0	0	0	0	0	0	0	0	0	0	0	0	0	0	0	0
1000824	NL		Human	2010	O63:H6	583	ST122	EC	0	0	0	0	0	0	0	0	0	0	0	0	0	0	1	AB042002	1	2f_2	0	0	0	1	1	1	0	0	0	0	0	0	0	0	0	0	0	0	0	0	1	0	0
1001056	NL		Human	2010	O63:H6	583	ST122	EC	0	0	0	0	0	0	0	0	0	0	0	0	0	0	1	AB042002	1	2f_2	0	0	0	1	1	1	0	0	0	0	0	0	0	0	0	0	0	0	0	0	1	0	0
1001073	NL		Human	2010	O63:H6	583	ST122	EC	0	0	0	0	0	0	0	0	0	0	0	0	0	0	1	AB042002	1	2f_2	0	0	0	1	1	1	0	0	0	0	0	0	0	0	0	0	0	0	0	0	1	0	0
1001158	NL		Human	2010	O63:H6	583	ST122	EC	0	0	0	0	0	0	0	0	0	0	0	0	0	0	1	AB042002	1	2f_2	0	0	0	1	1	1	0	0	0	0	0	0	0	0	0	0	0	0	0	0	1	0	0
1001212	NL		Human	2010	O113:H6	121	ST28	EC	0	0	0	0	0	0	0	0	0	0	0	0	0	0	1	AB042002 variant (G67A(A23T)	0		0	0	0	1	1	1	0	0	0	0	0	0	0	0	0	0	0	0	0	0	1	0	0
1001347	NL		Human	2010	O132:H34	582	ST582	EC	0	0	0	0	0	0	0	0	0	0	0	0	0	0	0		0		0	0	0	1	1	1	0	0	0	0	0	0	0	0	0	0	0	0	0	0	0	0	0
1001423	NL		Human	2010	O63:H6	583	ST122	EC	0	0	0	0	0	0	0	0	0	0	0	0	0	0	1	AB042002	1	2f_2	0	0	0	1	1	1	0	0	0	0	0	0	0	0	0	0	0	0	0	0	1	0	0
1001437	NL		Human	2010	O125:H6	583	ST122	EC	0	0	0	0	0	0	0	0	0	0	0	0	0	0	1	AB042002	1	2f_2	0	0	0	1	1	1	0	0	0	0	0	0	0	0	0	0	0	0	0	0	1	0	0
1001450	NL		Human	2010	O16:H5	676		EC	0	0	0	0	0	0	0	0	0	0	0	0	0	0	0		0		0	0	0	0	0	0	0	0	0	0	0	0	0	0	0	0	0	0	0	0	0	0	0
1001462	NL		Human	2010	O125:H6	583	ST122	EC	0	0	0	0	0	0	0	0	0	0	0	0	0	0	0		0		0	0	0	1	1	1	0	0	0	0	0	0	0	0	0	0	0	0	0	0	1	0	0
1001561	NL		Human	2010	O125:H6	583	ST122	EC	0	0	0	0	0	0	0	0	0	0	0	0	0	0	1	AB042002	1	2f_2	0	0	0	1	1	1	0	0	0	0	0	0	0	0	0	0	0	0	0	0	1	0	0
1100046	NL		Human	2011	O63:H6	583	ST122	EC	0	0	0	0	0	0	0	0	0	0	0	0	0	0	1	AB042002	1	2f_2	0	0	0	1	1	1	0	0	0	0	0	0	0	0	0	0	0	0	0	0	1	0	0
1100366	NL		Human	2011	O113:H6	121	ST28	EC	0	0	0	0	0	0	0	0	0	0	0	0	0	0	1	AB042002 variant (G67A(A23T)	0		0	0	0	1	1	1	0	0	0	0	0	0	0	0	0	0	0	0	0	0	1	0	0
1100408	NL		Human	2011	O63:H6	583	ST122	EC	0	0	0	0	0	0	0	0	0	0	0	0	0	0	1	AB042002	1	2f_2	0	0	0	1	1	1	0	0	0	0	0	0	0	0	0	0	0	0	0	0	1	0	0
1100890	NL		Human	2011	ONT:H−	New_5		EA	0	0	0	0	0	0	0	0	0	0	0	0	0	0	1	AB042002	0		0	1	0	1	1	1	1	1	1	0	0	0	0	0	0	0	0	0	0	0	0	0	0
1100904	NL		Human	2011	O63:H6	583	ST122	EC	0	0	0	0	0	0	0	0	0	0	0	0	0	0	1	AB042002	1	2f_2	0	0	0	1	1	1	0	0	0	0	0	0	0	0	0	0	0	0	0	0	1	0	0
1100990	NL		Human	2011	O63:H6	583	ST122	EC	0	0	0	0	0	0	0	0	0	0	0	0	0	0	1	AB042002	1	2f_2	0	0	0	1	1	1	0	0	0	0	0	0	0	0	0	0	0	0	0	0	1	0	0
1100991	NL		Human	2011	O63:H6	583	ST122	EC	0	0	0	0	0	0	0	0	0	0	0	0	0	0	1	AB042002	1	2f_2	0	0	0	1	1	1	0	0	0	0	0	0	0	0	0	0	0	0	0	0	1	0	0
1101325	NL		Human	2011	O125:H6	583	ST122	EC	0	0	0	0	0	0	0	0	0	0	0	0	0	0	1	AB042002	1	2f_2	0	0	0	1	1	1	0	0	0	0	0	0	0	0	0	0	0	0	0	0	1	0	0
1101396	NL		Human	2011	O125:H6	583	ST122	EC	0	0	0	0	0	0	0	0	0	0	0	0	0	0	1	AB042002	1	2f_2	0	0	0	1	1	1	0	0	0	0	0	0	0	0	0	0	0	0	0	0	1	0	0
1101408	NL		Human	2011	O113:H6	121	ST28	EC	0	0	0	0	0	0	0	0	0	0	0	0	0	0	1	AB042002 variant (G67A(A23T)	0		0	0	0	1	1	1	0	0	0	0	0	0	0	0	0	0	0	0	0	0	1	0	0
1101481	NL		Human	2011	O113:H6	121	ST28	EC	0	0	0	0	0	0	0	0	0	0	0	0	0	0	1	AB042002 variant (G67A(A23T)	0		0	0	0	1	1	1	0	0	0	0	0	0	0	0	0	0	0	0	0	0	1	0	0
1101525	NL		Human	2011	ONT:H6	583	ST122	EC	0	0	0	0	0	0	0	0	0	0	0	0	0	0	0		0		0	0	0	1	1	1	0	0	0	0	0	0	0	0	0	0	0	0	0	0	1	0	0
1101629	NL		Human	2011	O63:H6	583	ST122	EC	0	0	0	0	0	0	0	0	0	0	0	0	0	0	1	AB042002	1	2f_2	0	0	0	1	1	1	0	0	0	0	0	0	0	0	0	0	0	0	0	0	1	0	0
1101662	NL		Human	2011	O96:H7	28	ST28	EC	0	0	0	0	0	0	0	0	0	0	0	0	0	0	1	AB042002 variant (G67A(A23T)	0		0	0	0	1	1	1	0	0	0	0	0	0	0	0	0	0	0	0	0	0	1	0	0
1101673	NL		Human	2011	O132:H34	582	ST582	EC	0	0	0	0	0	0	0	0	0	0	0	0	0	0	0		0		0	0	0	1	1	1	0	0	0	0	0	0	0	0	0	0	0	0	0	0	0	0	0
1101709	NL		Human	2011	O16:H5	131	ST131	EC	0	0	0	0	0	0	0	0	0	0	0	0	0	0	0		0		0	0	0	0	0	0	0	0	0	0	0	0	0	0	0	0	0	0	0	0	0	0	0
1101779	NL		Human	2011	O132:H34	582	ST582	EC	0	0	0	0	0	0	0	0	0	0	0	0	0	0	0		0		0	0	0	1	1	1	0	0	0	0	0	0	0	0	0	0	0	0	0	0	0	0	0
1101848	NL		Human	2011	O125:H6	583	ST122	EC	0	0	0	0	0	0	0	0	0	0	0	0	0	0	1	AB042002	1	2f_2	0	0	0	1	1	1	0	0	0	0	0	0	0	0	0	0	0	0	0	0	1	0	0
1101863	NL		Human	2011	O113:H6	121	ST28	EC	0	0	0	0	0	0	0	0	0	0	0	0	0	0	0		0		0	0	0	1	1	1	0	0	0	0	0	0	0	0	0	0	0	0	0	0	1	0	0
1101878	NL		Human	2011	O113:H6	121	ST28	EC	0	0	0	0	0	0	0	0	0	0	0	0	0	0	1	AB042002 variant (G67A(A23T)	0		0	0	0	1	1	1	0	0	0	0	0	0	0	0	0	0	0	0	0	0	1	0	0
1101883	NL		Human	2011	O113:H6	121	ST28	EC	0	0	0	0	0	0	0	0	0	0	0	0	0	0	1	AB042002 variant (G67A(A23T)	0		0	0	0	1	1	1	0	0	0	0	0	0	0	0	0	0	0	0	0	0	1	0	0
1101956	NL		Human	2011	O63:H6	583	ST122	EC	0	0	0	0	0	0	0	0	0	0	0	0	0	0	1	AB042002	1	2f_2	0	0	0	1	1	1	0	0	0	0	0	0	0	0	0	0	0	0	0	0	1	0	0
1101991	NL		Human	2011	O113:H6	121	ST28	EC	0	0	0	0	0	0	0	0	0	0	0	0	0	0	1	AB042002 variant (G67A(A23T)	0		0	0	0	1	1	1	0	0	0	0	0	0	0	0	0	0	0	0	0	0	1	0	0
1102027	NL		Human	2011	O113:H6	121	ST28	EC	0	0	0	0	0	0	0	0	0	0	0	0	0	0	1	AB042002 variant (G67A(A23T)	0		0	0	0	1	1	1	0	0	0	0	0	0	0	0	0	0	0	0	0	0	1	0	0
1102082	NL		Human	2011	O125:H6	583	ST122	EC	0	0	0	0	0	0	0	0	0	0	0	0	0	0	1	AB042002	1	2f_2	0	0	0	1	1	1	0	0	0	0	0	0	0	0	0	0	0	0	0	0	1	0	0
1102083	NL		Human	2011	O125:H6	583	ST122	EC	0	0	0	0	0	0	0	0	0	0	0	0	0	0	0		0		0	0	0	1	1	1	0	0	0	0	0	0	0	0	0	0	0	0	0	0	1	0	0
1200150	NL		Human	2012	O96:H7	28	ST28	EC	0	0	0	0	0	0	0	0	0	0	0	0	0	0	1	AB042002 variant (G67A(A23T)	0		0	0	0	1	1	1	0	0	0	0	0	0	0	0	0	0	0	0	0	0	1	0	0
1200232	NL		Human	2012	O63:H6	583	ST122	EC	0	0	0	0	0	0	0	0	0	0	0	0	0	0	1	AB042002	1	2f_2	0	0	0	1	1	1	0	0	0	0	0	0	0	0	0	0	0	0	0	0	1	0	0
1200278	NL		Human	2012	O132:H34	582	ST582	EC	0	0	0	0	0	0	0	0	0	0	0	0	0	0	1	AB042002	1	2f_2	0	0	0	1	1	1	0	0	0	0	0	0	0	0	0	0	0	0	0	0	0	0	0
1200554	NL		Human	2012	O145:H34	722		EC	0	0	0	0	0	0	0	0	0	0	0	0	0	0	0		0		0	0	0	1	1	1	0	0	0	0	0	0	0	0	0	0	0	0	0	0	0	0	0
1200642	NL		Human	2012	O63:H6	583	ST122	EC	0	0	0	0	0	0	0	0	0	0	0	0	0	0	1	AB042002	1	2f_2	0	0	0	1	1	1	0	0	0	0	0	0	0	0	0	0	0	0	0	0	1	0	0
1200678	NL		Human	2012	O125:H6	583	ST122	EC	0	0	0	0	0	0	0	0	0	0	0	0	0	0	1	AB042002	1	2f_2	0	0	0	1	1	1	0	0	0	0	0	0	0	0	0	0	0	0	0	0	1	0	0
1200738	NL		Human	2012	O45:H2	20	ST20	EC	0	0	0	0	0	0	0	0	0	0	0	0	0	0	1	AB042002	0		0	1	0	1	1	1	0	0	0	0	0	0	0	0	0	0	0	0	0	0	1	1	0
1200844	NL		Human	2012	O113:H6	121	ST28	EC	0	0	0	0	0	0	0	0	0	0	0	0	0	0	1	AB042002 variant (G67A(A23T)	0		0	0	0	1	1	1	0	0	0	0	0	0	0	0	0	0	0	0	0	0	1	0	0
1200926	NL		Human	2012	O63:H6	6044		EC	0	0	0	0	0	0	0	0	0	0	0	0	0	0	1	AB042002	1	2f_2	0	0	0	1	1	1	0	0	0	0	0	0	0	0	0	0	0	0	0	0	1	0	0
1201023	NL		Human	2012	O145:H34	722		EC	0	0	0	0	0	0	0	0	0	0	0	0	0	0	0		0		0	0	0	1	1	1	0	0	0	0	0	0	0	0	0	0	0	0	0	0	0	0	0
1201249	NL		Human	2012	O63:H6	583	ST122	EC	0	0	0	0	0	0	0	0	0	0	0	0	0	0	1	AB042002	1	2f_2	0	0	0	1	1	1	0	0	0	0	0	0	0	0	0	0	0	0	0	0	1	0	0
1201330	NL		Human	2012	O63:H6	6044		EC	0	0	0	0	0	0	0	0	0	0	0	0	0	0	1	AB042002	1	2f_2	0	0	0	1	1	1	0	0	0	0	0	0	0	0	0	0	0	0	0	0	1	0	0
1201397	NL		Human	2012	O125:H6	583	ST122	EC	0	0	0	0	0	0	0	0	0	0	0	0	0	0	1	AB042002	1	2f_2	0	0	0	1	1	1	0	0	0	0	0	0	0	0	0	0	0	0	0	0	1	0	0
1300033	NL		Human	2013	O125:H6	583	ST122	EC	0	0	0	0	0	0	0	0	0	0	0	0	0	0	1	AB042002	1	2f_2	0	0	0	1	1	1	0	0	0	0	0	0	0	0	0	0	0	0	0	0	1	0	0
1300064	NL		Human	2013	ONT:H6	121	ST28	EC	0	0	0	0	0	0	0	0	0	0	0	0	0	0	1	AB042002	1	2f_9	0	0	0	1	1	1	0	0	0	0	0	0	0	0	0	0	0	0	0	0	1	0	0
1300081	NL		Human	2013	O125:H6	583	ST122	EC	0	0	0	0	0	0	0	0	0	0	0	0	0	0	1	AB042002	1	2f_2	0	0	0	1	1	1	0	0	0	0	0	0	0	0	0	0	0	0	0	0	1	0	0
1301003	NL		Human	2013	O128:H2	20	ST20	EC	0	0	0	0	0	0	0	0	0	0	0	0	0	0	1	AB042002	1	2f_5	0	0	0	1	1	1	0	0	0	0	0	0	0	0	0	0	0	0	0	0	1	0	0
1301307	NL		Human	2013	O128:H2	20	ST20	EC	0	0	0	0	0	0	0	0	0	0	0	0	0	0	1	AB042002	1	2f_4	0	0	0	1	1	1	0	0	0	0	0	0	0	0	0	0	0	0	0	0	1	0	0
1301524	NL		Human	2013	O145:H34	722		EC	0	0	0	0	0	0	0	0	0	0	0	0	0	0	1	AB042002	1	2f_2	0	0	0	1	1	1	0	0	0	0	0	0	0	0	0	0	0	0	0	0	0	0	0
1301615	NL		Human	2013	O125:H6	583	ST122	EC	0	0	0	0	0	0	0	0	0	0	0	0	0	0	0		0		0	0	0	1	1	1	0	0	0	0	0	0	0	0	0	0	0	0	0	0	1	0	0
1301815	NL		Human	2013	O63:H6	583	ST122	EC	0	0	0	0	0	0	0	0	0	0	0	0	0	0	1	AB042002	1	2f_2	0	0	0	1	1	1	0	0	0	0	0	0	0	0	0	0	0	0	0	0	1	0	0
1301830	NL		Human	2013	O125:H6	583	ST122	EC	0	0	0	0	0	0	0	0	0	0	0	0	0	0	0		0		0	0	0	1	1	1	0	0	0	0	0	0	0	0	0	0	0	0	0	0	1	0	0
1301965	NL		Human	2013	O63:H6	583	ST122	EC	0	0	0	0	0	0	0	0	0	0	0	0	0	0	1	AB042002	1	2f_2	0	0	0	1	1	1	0	0	0	0	0	0	0	0	0	0	0	0	0	0	1	0	0
1302003	NL		Human	2013	O125:H6	583	ST122	EC	0	0	0	0	0	0	0	0	0	0	0	0	0	0	1	AB042002	1	2f_2	0	0	0	1	1	1	0	0	0	0	0	0	0	0	0	0	0	0	0	0	1	0	0
1302188	NL		Human	2013	O113:H6	121	ST28	EC	0	0	0	0	0	0	0	0	0	0	0	0	0	0	1	AB042002 variant (G67A(A23T)	0		0	0	0	1	1	1	0	0	0	0	0	0	0	0	0	0	0	0	0	0	1	0	0
1302290	NL		Human	2013	O63:H6	583	ST122	EC	0	0	0	0	0	0	0	0	0	0	0	0	0	0	1	AB042002	1	2f_2	0	0	0	1	1	1	0	0	0	0	0	0	0	0	0	0	0	0	0	0	1	0	0
1302295	NL		Human	2013	O113:H6	121	ST28	EC	0	0	0	0	0	0	0	0	0	0	0	0	0	0	1	AB042002 variant (G67A(A23T)	0		0	0	0	1	1	1	0	0	0	0	0	0	0	0	0	0	0	0	0	0	1	0	0
1400083	NL		Human	2014	O113:H6	121	ST28	EC	0	0	0	0	0	0	0	0	0	0	0	0	0	0	1	AB042002 variant (G67A(A23T)	0		0	0	0	1	1	1	0	0	0	0	0	0	0	0	0	0	0	0	0	0	1	0	0
1400612	NL		Human	2014	O113:H6	121	ST28	EC	0	0	0	0	0	0	0	0	0	0	0	0	0	0	1	AB042002 variant (G67A(A23T)	0		0	0	0	1	1	1	0	0	0	0	0	0	0	0	0	0	0	0	0	0	1	0	0
1400648	NL		Human	2014	O63:H6	6044		EC	0	0	0	0	0	0	0	0	0	0	0	0	0	0	1	AB042002	1	2f_2	0	0	0	1	1	1	0	0	0	0	0	0	0	0	0	0	0	0	0	0	1	0	0
1400796	NL		Human	2014	O63:H6	583	ST122	EC	0	0	0	0	0	0	0	0	0	0	0	0	0	0	1	AB042002	1	2f_2	0	0	0	1	1	1	0	0	0	0	0	0	0	0	0	0	0	0	0	0	1	0	0
1400808	NL		Human	2014	ONT:H6	583	ST122	EC	0	0	0	0	0	0	0	0	0	0	0	0	0	0	1	AB042002	1	2f_2	0	0	0	0	0	0	0	0	0	0	0	0	0	0	0	0	0	0	0	0	1	0	0
1400837	NL		Human	2014	O145:H34	722		EC	0	0	0	0	0	0	0	0	0	0	0	0	0	0	0		0		0	0	0	1	1	1	0	0	0	0	0	0	0	0	0	0	0	0	0	0	0	0	0
1400858	NL		Human	2014	O113:H6	121	ST28	EC	0	0	0	0	0	0	0	0	0	0	0	0	0	0	1	AB042002 variant (G67A(A23T)	0		0	0	0	1	1	1	0	0	0	0	0	0	0	0	0	0	0	0	0	0	1	0	0
1400927	NL		Human	2014	O63:H6	583	ST122	EC	0	0	0	0	0	0	0	0	0	0	0	0	0	0	1	AB042002	1	2f_2	0	0	0	1	1	1	0	0	0	0	0	0	0	0	0	0	0	0	0	0	1	0	0
1401237	NL		Human	2014	O63:H6	583	ST122	EC	0	0	0	0	0	0	0	0	0	0	0	0	0	0	1	AB042002	1	2f_2	0	0	0	1	1	1	0	0	0	0	0	0	0	0	0	0	0	0	0	0	1	0	0
1401257	NL		Human	2014	O125:H6	583	ST122	EC	0	0	0	0	0	0	0	0	0	0	0	0	0	0	1	AB042002	1	2f_2	0	0	0	1	1	1	0	0	0	0	0	0	0	0	0	0	0	0	0	0	1	0	0
1401311	NL		Human	2014	O81:H6	28	ST28	EC	0	0	0	0	0	0	0	0	0	0	0	0	0	0	1	AB042002 variant (G67A(A23T)	0		0	0	0	1	1	1	0	0	0	0	0	0	0	0	0	0	0	0	0	0	1	0	0
1401357	NL		Human	2014	O125:H6	583	ST122	EC	0	0	0	0	0	0	0	0	0	0	0	0	0	0	1	AB042002	1	2f_2	0	0	0	1	1	1	0	0	0	0	0	0	0	0	0	0	0	0	0	0	1	0	0
1601502	NL		Leafy greens	2016	ONT:H32	1324		EC	0	0	0	0	0	0	0	0	0	0	0	0	0	0	0		0		0	0	0	1	1	1	0	0	0	0	0	0	0	0	0	0	0	0	0	0	0	0	0
1601665	NL		Livestock	2016	O128:H2	20	ST20	EC	0	0	0	0	0	0	0	0	0	0	0	0	0	0	1	AB042002	1	2f_1	0	1	0	1	1	1	0	0	0	0	0	0	0	0	0	0	0	0	0	0	1	1	0
1700409	NL		Human	2017	O166:H14	929		EC	0	0	0	0	0	0	0	0	0	0	0	0	0	0	0		0		0	0	0	1	1	1	0	0	0	0	0	0	0	0	0	0	0	0	0	0	0	0	0
1700645	NL		Human	2017	O132:H34	582	ST582	EC	0	0	0	0	0	0	0	0	0	0	0	0	0	0	1	AB042002	1	2f_2	0	0	0	1	1	1	0	0	0	0	0	0	0	0	0	0	0	0	0	0	0	0	0
1700783	NL		Human	2017	O63:H6	583	ST122	EC	0	0	0	0	0	0	0	0	0	0	0	0	0	0	1	AB042002	1	2f_2	0	0	0	1	1	1	0	0	0	0	0	0	0	0	0	0	0	0	0	0	1	0	0
1700816	NL		Human	2017	O63:H6	6044		EC	0	0	0	0	0	0	0	0	0	0	0	0	0	0	1	AB042002	1	2f_2	0	0	0	1	1	1	0	0	0	0	0	0	0	0	0	0	0	0	0	0	1	0	0
1700839	NL		Human	2017	O125:H6	583	ST122	EC	0	0	0	0	0	0	0	0	0	0	0	0	0	0	1	AB042002	1	2f_2	0	0	0	1	1	1	0	0	0	0	0	0	0	0	0	0	0	0	0	0	1	0	0
1700894	NL		Human	2017	O63:H6	New_1		EC	0	0	0	0	0	0	0	0	0	0	0	0	0	0	1	AB042002	1	2f_2	0	0	0	1	1	1	0	0	0	0	0	0	0	0	0	0	0	0	0	0	1	0	0
1700925	NL		Human	2017	O128:H2	20	ST20	EC	0	0	0	0	0	0	0	0	0	0	0	0	0	0	1	AB042002	1	2f_6	0	1	0	0	0	0	0	0	0	0	0	0	0	0	0	0	0	0	0	0	1	1	0
1700937	NL		Human	2017	O63:H6	583	ST122	EC	0	0	0	0	0	0	0	0	0	0	0	0	0	0	1	AB042002	1	2f_2	0	0	0	1	1	1	0	0	0	0	0	0	0	0	0	0	0	0	0	0	1	0	0
1700999	NL		Human	2017	O63:H6	583	ST122	EC	0	0	0	0	0	0	0	0	0	0	0	0	0	0	1	AB042002	1	2f_2	0	0	0	1	1	1	0	0	0	0	0	0	0	0	0	0	0	0	0	0	1	0	0
1701020	NL		Human	2017	O63:H6	583	ST122	EC	0	0	0	0	0	0	0	0	0	0	0	0	0	0	1	AB042002	1	2f_2	0	0	0	1	1	1	0	0	0	0	0	0	0	0	0	0	0	0	0	0	1	0	0
1701037	NL		Human	2017	O63:H6	6044		EC	0	0	0	0	0	0	0	0	0	0	0	0	0	0	1	AB042002	1	2f_2	0	0	0	1	1	1	0	0	0	0	0	0	0	0	0	0	0	0	0	0	1	0	0
1701050	NL		Human	2017	O63:H6	583	ST122	EC	0	0	0	0	0	0	0	0	0	0	0	0	0	0	1	AB042002	1	2f_2	0	0	0	1	1	1	0	0	0	0	0	0	0	0	0	0	0	0	0	0	1	0	0
1701052	NL		Human	2017	ONT:H6	583	ST122	EC	0	0	0	0	0	0	0	0	0	0	0	0	0	0	1	AB042002	1	2f_2	0	0	0	1	1	1	0	0	0	0	0	0	0	0	0	0	0	0	0	0	0	0	0
1701068	NL		Human	2017	O63:H6	583	ST122	EC	0	0	0	0	0	0	0	0	0	0	0	0	0	0	1	AB042002	1	2f_2	0	0	0	1	1	1	0	0	0	0	0	0	0	0	0	0	0	0	0	0	1	0	0
1701078	NL		Human	2017	O63:H6	583	ST122	EC	0	0	0	0	0	0	0	0	0	0	0	0	0	0	1	AB042002	1	2f_2	0	0	0	1	1	1	0	0	0	0	0	0	0	0	0	0	0	0	0	0	1	0	0
1701107	NL		Human	2017	O63:H6	6044		EC	0	0	0	0	0	0	0	0	0	0	0	0	0	0	0		0		0	0	0	1	1	1	0	0	0	0	0	0	0	0	0	0	0	0	0	0	1	0	0
1701130	NL		Human	2017	O125:H6	583	ST122	EC	0	0	0	0	0	0	0	0	0	0	0	0	0	0	1	AB042002	1	2f_2	0	0	0	1	1	1	0	0	0	0	0	0	0	0	0	0	0	0	0	0	1	0	0
1701164	NL		Human	2017	O63:H6	583	ST122	EC	0	0	0	0	0	0	0	0	0	0	0	0	0	0	1	AB042002	1	2f_2	0	0	0	1	1	1	0	0	0	0	0	0	0	0	0	0	0	0	0	0	1	0	0
1701184	NL		Human	2017	O113:H6	121	ST28	EC	0	0	0	0	0	0	0	0	0	0	0	0	0	0	1	AB042002 variant (G67A(A23T)	0		0	0	0	1	1	1	0	0	0	0	0	0	0	0	0	0	0	0	0	0	1	0	0
1701282	NL		Human	2017	O145:H34	722		EC	0	0	0	0	0	0	0	0	0	0	0	0	0	0	1	AB042002	1	2f_2	0	0	0	1	1	1	0	0	0	0	0	0	0	0	0	0	0	0	0	0	0	0	0
1701308	NL		Human	2017	O63:H6	583	ST122	EC	0	0	0	0	0	0	0	0	0	0	0	0	0	0	1	AB042002	1	2f_2	0	0	0	1	1	1	0	0	0	0	0	0	0	0	0	0	0	0	0	0	1	0	0
1701358	NL		Human	2017	O115:H52	New_2		EA	0	0	0	0	0	0	0	0	0	0	0	0	0	0	1	AB042002	0		0	1	0	1	1	1	1	1	1	0	0	0	0	0	0	0	0	0	0	0	0	1	0
1701395	NL		Human	2017	ONT:H6	583	ST122	EC	0	0	0	0	0	0	0	0	0	0	0	0	0	0	1	AB042002	1	2f_2	0	0	0	1	1	1	0	0	0	0	0	0	0	0	0	0	0	0	0	0	1	0	0
1701419	NL		Human	2017	O63:H6	583	ST122	EC	0	0	0	0	0	0	0	0	0	0	0	0	0	0	1	AB042002	1	2f_2	0	0	0	1	1	1	0	0	0	0	0	0	0	0	0	0	0	0	0	0	1	0	0
1701607	NL		Human	2017	O63:H6	583	ST122	EC	0	0	0	0	0	0	0	0	0	0	0	0	0	0	1	AB042002	1	2f_2	0	0	0	1	1	1	0	0	0	0	0	0	0	0	0	0	0	0	0	0	1	0	0
D013-14	NL		Pigeon	2016	O45:H2	20	ST20	EC	0	0	0	0	0	0	0	0	0	0	0	0	0	0	1	AB042002	1	2f_1	0	1	0	1	1	1	0	0	0	0	0	0	0	0	0	0	0	0	0	0	1	1	0
D014-11	NL		Pigeon	2016	O45:H2	20	ST20	EC	0	0	0	0	0	0	0	0	0	0	0	0	0	0	1	AB042002	1	2f_3	0	1	0	1	1	1	0	0	0	0	0	0	0	0	0	0	0	0	0	0	1	1	0
D015-18	NL		Pigeon	2016	O45:H2	20	ST20	EC	0	0	0	0	0	0	0	0	0	0	0	0	0	0	1	AB042002	1	2f_1	0	1	0	1	1	1	0	0	0	0	0	0	0	0	0	0	0	0	0	0	1	1	0
D020-16	NL		Pigeon	2016	O45:H2	20	ST20	EC	0	0	0	0	0	0	0	0	0	0	0	0	0	0	1	AB042002	1	2f_3	0	1	0	1	1	1	0	0	0	0	0	0	0	0	0	0	0	0	0	0	1	1	0
D034-05	NL		Pigeon	2016	O4:H2	20	ST20	EC	0	0	0	0	0	0	0	0	0	0	0	0	0	0	1	AB042002	1	2f_6	0	1	0	1	1	1	0	0	0	0	0	0	0	0	0	0	0	0	0	0	0	1	0
D047-67	NL		Pigeon	2016	O45:H2	20	ST20	EC	0	0	0	0	0	0	0	0	0	0	0	0	0	0	1	AB042002	1	2f_3	0	0	0	1	1	1	0	0	0	0	0	0	0	0	0	0	0	0	0	0	1	0	0
D059-43	NL		Pigeon	2016	ONT:H2	20	ST20	EC	0	0	0	0	0	0	0	0	0	0	0	0	0	0	1	AB042002	1	2f_4	0	1	0	1	1	1	0	0	0	0	0	0	0	0	0	0	0	0	0	0	1	1	0
D064-35	NL		Pigeon	2016	O45:H2	20	ST20	EC	0	0	0	0	0	0	0	0	0	0	0	0	0	0	1	AB042002	1	2f_4	0	1	0	1	1	1	0	0	0	0	0	0	0	0	0	0	0	0	0	0	1	1	0
D076-65	NL		Pigeon	2016	ONT:H−	2681		EA	0	0	0	0	0	0	0	0	0	0	0	0	0	0	1	AB042002	0		0	1	0	1	1	1	1	1	1	0	0	0	0	0	0	0	0	0	0	0	1	1	0
D078-38	NL		Pigeon	2016	O4:H−	20	ST20	EC	0	0	0	0	0	0	0	0	0	0	0	0	0	0	1	AB042002	1	2f_6	0	0	0	1	1	1	0	0	0	0	0	0	0	0	0	0	0	0	0	0	1	0	0
D081-33	NL		Pigeon	2016	ONT:H−	2681		EA	0	0	0	0	0	0	0	0	0	0	0	0	0	0	1	AB042002	0		0	1	0	1	1	1	1	1	1	0	0	0	0	0	0	0	0	0	0	0	1	1	0
D082-18	NL		Pigeon	2016	O184:H30	New_3		EC	0	0	0	0	0	0	0	0	0	0	0	0	0	0	1	AB042002	0		0	1	0	0	0	0	0	0	0	0	0	0	0	0	0	0	0	0	0	0	0	0	0
D106-23	NL		Pigeon	2016	O132:H34	582	ST582	EC	0	0	0	0	0	0	0	0	0	0	0	0	0	0	1	AB042002	1	2f_2	0	0	0	1	1	1	0	0	0	0	0	0	0	0	0	0	0	0	0	0	0	0	0
PPS33	NL		Leafy greens	2017	O63:H6	583	ST122	EC	0	0	0	0	0	0	0	0	0	0	0	0	0	0	1	AB042002	1	2f_2	0	0	0	1	1	1	0	0	0	0	0	0	0	0	0	0	0	0	0	0	1	0	0
STEC-1178	NL		Human	2013	O113:H6	121	ST28	EC	0	0	0	0	0	0	0	0	0	0	0	0	0	0	1	AB042002 variant (G67A(A23T)	0		0	0	0	1	1	1	0	0	0	0	0	0	0	0	0	0	0	0	0	0	1	0	0
STEC-1198	NL		Human	2013	O63:H6	583	ST122	EC	0	0	0	0	0	0	0	0	0	0	0	0	0	0	1	AB042002	1	2f_2	0	0	0	1	1	1	0	0	0	0	0	0	0	0	0	0	0	0	0	0	1	0	0
STEC-1270	NL		Human	2013	O113:H6	121	ST28	EC	0	0	0	0	0	0	0	0	0	0	0	0	0	0	1	AB042002 variant (G67A(A23T)	0		0	0	0	1	1	1	0	0	0	0	0	0	0	0	0	0	0	0	0	0	1	0	0
STEC-1303	NL		Human	2013	O113:H6	121	ST28	EC	0	0	0	0	0	0	0	0	0	0	0	0	0	0	1	AB042002 variant (G67A(A23T)	0		0	0	0	1	1	1	0	0	0	0	0	0	0	0	0	0	0	0	0	0	1	0	0
STEC-1473	NL		Human	2014	O113:H6	121	ST28	EC	0	0	0	0	0	0	0	0	0	0	0	0	0	0	1	AB042002 variant (G67A(A23T)	0		0	0	0	1	1	1	0	0	0	0	0	0	0	0	0	0	0	0	0	0	1	0	0
STEC-2334	NL		Human	2013	O63:H6	583	ST122	EC	0	0	0	0	0	0	0	0	0	0	0	0	0	0	1	AB042002	1	2f_2	0	0	0	1	1	1	0	0	0	0	0	0	0	0	0	0	0	0	0	0	1	0	0
STEC-2539	NL		Human	2013	O63:H6	583	ST122	EC	0	0	0	0	0	0	0	0	0	0	0	0	0	0	1	AB042002	1	2f_2	0	0	0	1	1	1	0	0	0	0	0	0	0	0	0	0	0	0	0	0	1	0	0
STEC-309	NL		Human	2013	O128:H2	20	ST20	EC	0	0	0	0	0	0	0	0	0	0	0	0	0	0	1	AB042002	1	2f_5	0	0	0	1	1	1	0	0	0	0	0	0	0	0	0	0	0	0	0	0	1	0	0
STEC-793	NL		Human	2013	O63:H6	6044		EC	0	0	0	0	0	0	0	0	0	0	0	0	0	0	1	AB042002	1	2f_2	0	0	0	1	1	1	0	0	0	0	0	0	0	0	0	0	0	0	0	0	1	0	0
STEC-940	NL		Human	2013	O63:H6	6045		EC	0	0	0	0	0	0	0	0	0	0	0	0	0	0	1	AB042002	1	2f_2	0	0	0	1	1	1	0	0	0	0	0	0	0	0	0	0	0	0	0	0	1	0	0
EF467	Other	Austria	Human	2013	O26:H11	21	ST29	EC	0	0	0	0	0	0	0	0	0	0	0	0	0	0	0		0		0	0	0	1	1	1	0	0	0	0	0	0	0	0	0	0	0	0	0	0	1	0	0
OLC985	Other	Canada	NA	2010	O145:H34	722		EC	0	0	0	0	0	0	0	0	0	0	0	0	0	0	1	AB042002	1	2f_2	0	0	0	1	1	1	0	0	0	0	0	0	0	0	0	0	0	0	0	0	0	0	0
OLC1001	Other	Canada	NA	2010	O128:H2	20	ST20	EC	0	0	0	0	0	0	0	0	0	0	0	0	0	0	1	AB042002	1	2f_1	0	1	0	1	1	1	0	0	0	0	0	0	0	0	0	0	0	0	0	0	1	1	0
OLC1258	Other	Canada	NA	2014	O145:H34	722		EC	0	0	0	0	0	0	0	0	0	0	0	0	0	0	0		0		0	0	0	1	1	1	0	0	0	0	0	0	0	0	0	0	0	0	0	0	0	0	0
OLC1268	Other	Canada	NA	2014	O128:H2	20	ST20	EC	0	0	0	0	0	0	0	0	0	0	0	0	0	0	1	AB042002	1	2f_6	0	1	0	0	0	0	0	0	0	0	0	0	0	0	0	0	0	0	0	0	1	1	0
OLC2140	Other	Canada	NA	2015	O63:H6	583	ST122	EC	0	0	0	0	0	0	0	0	0	0	0	0	0	0	0		0		0	0	0	1	1	1	0	0	0	0	0	0	0	0	0	0	0	0	0	0	1	0	0
E-D 371	Other	Germany	Avian	NA	O45:H2	20	ST20	EC	0	0	0	0	0	0	0	0	0	0	0	0	0	0	1	AB042002	1	2f_1	0	1	0	1	1	1	0	0	0	0	0	0	0	0	0	0	0	0	0	0	1	1	0
MOD1-EC1678	Other	Germany	NA	NA	O45:H2	20	ST20	EC	0	0	0	0	0	0	0	0	0	0	0	0	0	0	1	AB042002	1	2f_1	0	1	0	1	1	1	0	0	0	0	0	0	0	0	0	0	0	0	0	0	1	1	0
ED360	Other	Italy	Pigeon	1997	O45:H2	20	ST20	EC	0	0	0	0	0	0	0	0	0	0	0	0	0	0	1	AB042002	1	2f_1	0	1	0	1	1	1	0	0	0	0	0	0	0	0	0	0	0	0	0	0	1	1	0
ED361	Other	Italy	Pigeon	1997	O75:H2	20	ST20	EC	0	0	0	0	0	0	0	0	0	0	0	0	0	0	1	AB042002	1	2f_7	0	0	0	1	1	0	0	0	0	0	0	0	0	0	0	0	0	0	0	0	1	0	0
ED363	Other	Italy	Pigeon	1997	O4:H2	New_4	ST20	EC	0	0	0	0	0	0	0	0	0	0	0	0	0	0	1	AB042002	1	2f_6	0	1	0	1	1	1	0	0	0	0	0	0	0	0	0	0	0	0	0	0	1	1	0
ED366	Other	Italy	Pigeon	1997	ONT:H2	2685	ST20	EC	0	0	0	0	0	0	0	0	0	0	0	0	0	0	1	AB042002	1	2f_8	0	1	0	0	0	0	0	0	0	0	0	0	0	0	0	0	0	0	0	0	1	1	0
ED369	Other	Italy	Pigeon	1997	O45:H2	20	ST20	EC	0	0	0	0	0	0	0	0	0	0	0	0	0	0	1	AB042002	0		0	1	0	1	1	1	0	0	0	0	0	0	0	0	0	0	0	0	0	0	1	1	0
ED377	Other	Italy	Pigeon	1997	O4:H2	New_4	ST20	EC	0	0	0	0	0	0	0	0	0	0	0	0	0	0	1	AB042002	1	2f_6	0	1	0	1	1	1	0	0	0	0	0	0	0	0	0	0	0	0	0	0	1	1	0
ED430	Other	Italy	Pigeon	2000	O45:H2	20	ST20	EC	0	0	0	0	0	0	0	0	0	0	0	0	0	0	1	AB042002	1	2f_1	0	1	0	1	1	1	0	0	0	0	0	0	0	0	0	0	0	0	0	0	1	1	0
ED444	Other	Italy	Pigeon	2000	O128:H2	20	ST20	EC	0	0	0	0	0	0	0	0	0	0	0	0	0	0	1	AB042002	1	2f_1	0	1	0	1	1	1	0	0	0	0	0	0	0	0	0	0	0	0	0	0	1	1	0
EF453	Other	Italy	Human	2013	O80:H2	301	ST165	EC	0	0	0	0	0	0	0	0	0	0	0	0	0	0	0		0		0	0	0	0	0	0	0	0	0	0	0	0	0	0	0	0	0	0	0	0	0	1	0
EF476	Other	Italy	Human	2014	O55:H9	301	ST165	EC	0	0	0	0	0	0	0	0	0	0	0	0	0	0	0		0		0	0	0	0	0	0	0	0	0	0	0	0	0	0	0	0	0	0	0	0	0	0	0
STEC_H.1.8	Other	NA	Human	NA	O128:H2	20	ST20	EC	0	0	0	0	0	0	0	0	0	0	0	0	0	0	1	AB042002	1	2f_6	0	1	0	0	0	0	0	0	0	0	0	0	0	0	0	0	0	0	0	0	1	1	0
427_12	Other	Portugal	NA	NA	O128:H2	20	ST20	EC	0	0	0	0	0	0	0	0	0	0	0	0	0	0	1	AB042002	1	2f_1	0	1	0	1	1	1	0	0	0	0	0	0	0	0	0	0	0	0	0	0	1	1	0
143974	Other	UK	Human	2015	O145:H34	722		EC	0	0	0	0	0	0	0	0	0	0	0	0	0	0	1	AB042002	1	2f_2	0	0	0	1	1	1	0	0	0	0	0	0	0	0	0	0	0	0	0	0	0	0	0
147881	Other	UK	Human	2015	O63:H6	583	ST122	EC	0	0	0	0	0	0	0	0	0	0	0	0	0	0	1	AB042002	1	2f_2	0	0	0	1	1	1	0	0	0	0	0	0	0	0	0	0	0	0	0	0	1	0	0
152421	Other	UK	Human	2015	O63:H6	583	ST122	EC	0	0	0	0	0	0	0	0	0	0	0	0	0	0	1	AB042002	1	2f_2	0	0	0	1	1	1	0	0	0	0	0	0	0	0	0	0	0	0	0	0	1	0	0
155680	Other	UK	Human	2015	O145:H34	722		EC	0	0	0	0	0	0	0	0	0	0	0	0	0	0	1	AB042002	1	2f_2	0	0	0	1	1	1	0	0	0	0	0	0	0	0	0	0	0	0	0	0	0	0	0
158902	Other	UK	Human	2015	O63:H6	583	ST122	EC	0	0	0	0	0	0	0	0	0	0	0	0	0	0	1	AB042002	1	2f_2	0	0	0	1	1	1	0	0	0	0	0	0	0	0	0	0	0	0	0	0	1	0	0
159875	Other	UK	Human	2015	O125:H6	583	ST122	EC	0	0	0	0	0	0	0	0	0	0	0	0	0	0	1	AB042002	1	2f_2	0	0	0	1	1	1	0	0	0	0	0	0	0	0	0	0	0	0	0	0	1	0	0
170440	Other	UK	Human	2015	O145:H34	722		EC	0	0	0	0	0	0	0	0	0	0	0	0	0	0	1	AB042002	1	2f_2	0	0	0	1	1	1	0	0	0	0	0	0	0	0	0	0	0	0	0	0	0	0	0
178618	Other	UK	Human	2015	O34:H4	642		EC	0	0	0	0	0	0	0	0	0	0	0	0	0	0	0		0		0	0	0	1	1	1	0	0	0	0	0	0	0	0	0	0	0	0	0	0	1	0	0
178721	Other	UK	Human	2015	O109:H21	40		EC	0	0	0	0	0	0	0	0	0	0	0	0	0	0	1	AB042002 variant (G67A(A23T)	0		0	0	0	1	1	1	0	0	0	0	0	0	0	0	0	0	0	0	0	0	1	0	0
179620	Other	UK	Human	2015	O63:H6	583	ST122	EC	0	0	0	0	0	0	0	0	0	0	0	0	0	0	1	AB042002	1	2f_2	0	0	0	1	1	1	0	0	0	0	0	0	0	0	0	0	0	0	0	0	1	0	0
193410	Other	UK	Human	2015	O137:H6	6675		EC	0	0	0	0	0	0	0	0	0	0	0	0	0	0	1	AB042002 variant (G67A(A23T)	0		0	0	0	1	1	1	0	0	0	0	0	0	0	0	0	0	0	0	0	0	0	0	0
209712	Other	UK	Animal	2016	O128:H2	20	ST20	EC	0	0	0	0	0	0	0	0	0	0	0	0	0	0	1	AB042002	1	2f_1	0	1	0	1	1	1	0	0	0	0	0	0	0	0	0	0	0	0	0	0	1	1	0
209972	Other	UK	Animal	2016	O145:H34	722		EC	0	0	0	0	0	0	0	0	0	0	0	0	0	0	0		0		0	0	0	1	1	1	0	0	0	0	0	0	0	0	0	0	0	0	0	0	0	0	0
215073	Other	UK	Human	2016	O137:H6	2678		EC	0	0	0	0	0	0	0	0	0	0	0	0	0	0	0		1	2f_9	0	0	0	0	0	0	0	0	0	0	0	0	0	0	0	0	0	0	0	0	0	0	0
267733	Other	UK	Human	2016	O45:H2	20	ST20	EC	0	0	0	0	0	0	0	0	0	0	0	0	0	0	1	AB042002	1	2f_4	0	0	0	1	1	1	0	0	0	0	0	0	0	0	0	0	0	0	0	0	1	1	0
268680	Other	UK	Human	2016	O4:H2	20	ST20	EC	0	0	0	0	0	0	0	0	0	0	0	0	0	0	1	AB042002	1	2f_4	0	1	0	1	1	1	0	0	0	0	0	0	0	0	0	0	0	0	0	0	1	1	0
283187	Other	UK	Human	2016	O63:H6	583	ST122	EC	0	0	0	0	0	0	0	0	0	0	0	0	0	0	1	AB042002	1	2f_2	0	0	0	1	1	1	0	0	0	0	0	0	0	0	0	0	0	0	0	0	1	0	0
293023	Other	UK	Human	2016	O63:H6	583	ST122	EC	0	0	0	0	0	0	0	0	0	0	0	0	0	0	1	AB042002	1	2f_2	0	0	0	1	1	1	0	0	0	0	0	0	0	0	0	0	0	0	0	0	1	0	0
296235	Other	UK	Human	2016	O125:H6	583	ST122	EC	0	0	0	0	0	0	0	0	0	0	0	0	0	0	1	AB042002	1	2f_2	0	0	0	1	1	1	0	0	0	0	0	0	0	0	0	0	0	0	0	0	1	0	0
298964	Other	UK	Human	2016	O125:H6	583	ST122	EC	0	0	0	0	0	0	0	0	0	0	0	0	0	0	1	AB042002	1	2f_2	0	0	0	1	1	1	0	0	0	0	0	0	0	0	0	0	0	0	0	0	1	0	0
300765	Other	UK	Human	2016	O63:H6	583	ST122	EC	0	0	0	0	0	0	0	0	0	0	0	0	0	0	1	AB042002	1	2f_2	0	0	0	1	1	1	0	0	0	0	0	0	0	0	0	0	0	0	0	0	1	0	0
302517	Other	UK	Human	2016	O125:H6	583	ST122	EC	0	0	0	0	0	0	0	0	0	0	0	0	0	0	1	AB042002	1	2f_2	0	0	0	1	1	1	0	0	0	0	0	0	0	0	0	0	0	0	0	0	1	0	0
302521	Other	UK	Human	2016	O125:H6	583	ST122	EC	0	0	0	0	0	0	0	0	0	0	0	0	0	0	1	AB042002	1	2f_2	0	0	0	1	1	1	0	0	0	0	0	0	0	0	0	0	0	0	0	0	1	0	0
302610	Other	UK	Human	2016	O125:H6	583	ST122	EC	0	0	0	0	0	0	0	0	0	0	0	0	0	0	1	AB042002	1	2f_2	0	0	0	1	1	1	0	0	0	0	0	0	0	0	0	0	0	0	0	0	1	0	0
306501	Other	UK	Human	2016	O63:H6	583	ST122	EC	0	0	0	0	0	0	0	0	0	0	0	0	0	0	1	AB042002	1	2f_2	0	0	0	1	1	1	0	0	0	0	0	0	0	0	0	0	0	0	0	0	1	0	0
308466	Other	UK	Human	2016	O63:H6	583	ST122	EC	0	0	0	0	0	0	0	0	0	0	0	0	0	0	1	AB042002	1	2f_2	0	0	0	1	1	1	0	0	0	0	0	0	0	0	0	0	0	0	0	0	1	0	0
310179	Other	UK	Human	2016	O63:H6	583	ST122	EC	0	0	0	0	0	0	0	0	0	0	0	0	0	0	1	AB042002	1	2f_2	0	0	0	1	1	1	0	0	0	0	0	0	0	0	0	0	0	0	0	0	1	0	0
322491	Other	UK	Human	2016	O69:H52	2680		EA	0	0	0	0	0	0	0	0	0	0	0	0	0	0	1	AB042002	0		0	1	0	0	0	0	1	1	1	0	0	0	0	0	0	0	0	0	0	0	0	1	0
341391	Other	UK	Human	2017	O63:H6	583	ST122	EC	0	0	0	0	0	0	0	0	0	0	0	0	0	0	1	AB042002	1	2f_2	0	0	0	1	1	1	0	0	0	0	0	0	0	0	0	0	0	0	0	0	1	0	0
376024	Other	UK	Human	2017	O63:H6	583	ST122	EC	0	0	0	0	0	0	0	0	0	0	0	0	0	0	1	AB042002	1	2f_2	0	0	0	1	1	1	0	0	0	0	0	0	0	0	0	0	0	0	0	0	1	0	0
377323	Other	UK	Human	2017	O63:H6	583	ST122	EC	0	0	0	0	0	0	0	0	0	0	0	0	0	0	1	AB042002	1	2f_2	0	0	0	1	1	1	0	0	0	0	0	0	0	0	0	0	0	0	0	0	1	0	0
382628	Other	UK	Human	2017	O63:H6	New_6		EC	0	0	0	0	0	0	0	0	0	0	0	0	0	0	1	AB042002	1	2f_2	0	0	0	1	1	1	0	0	0	0	0	0	0	0	0	0	0	0	0	0	1	0	0
ERR197266	Other	UK	NA	NA	O145:H34	722		EC	0	0	0	0	0	0	0	0	0	0	0	0	0	0	1	AB042002	1	2f_2	0	0	0	1	1	1	0	0	0	0	0	0	0	0	0	0	0	0	0	0	0	0	0
08-4390	Other	US	NA	NA	O63:H6	583	ST122	EC	0	0	0	0	0	0	0	0	0	0	0	0	0	0	1	AB042002	1	2f_2	0	0	0	1	1	1	0	0	0	0	0	0	0	0	0	0	0	0	1	0	1	0	0
08-4415	Other	US	NA	NA	O63:H6	583	ST122	EC	0	0	0	0	0	0	0	0	0	0	0	0	0	0	1	AB042002	1	2f_2	0	0	0	1	1	1	0	0	0	0	0	0	0	0	0	0	0	0	0	0	1	0	0
08-4659	Other	US	NA	NA	O63:H6	583	ST122	EC	0	0	0	0	0	0	0	0	0	0	0	0	0	0	1	AB042002	1	2f_2	0	0	0	1	1	1	0	0	0	0	0	0	0	0	0	0	0	0	0	0	1	0	0
2010C-3059	Other	US	NA	2010	O128:H2	20	ST20	EC	0	0	0	0	0	0	0	0	0	0	0	0	0	0	1	AB042002	1	2f_6	0	1	0	0	0	0	0	0	0	0	0	0	0	0	0	0	0	0	0	0	1	1	0
2010C-3861	Other	US	NA	2010	O63:H6	583	ST122	EC	0	0	0	0	0	0	0	0	0	0	0	0	0	0	1	AB042002	1	2f_2	0	0	0	1	1	1	0	0	0	0	0	0	0	0	0	0	0	0	0	0	1	0	0
2010C-4678	Other	US	NA	2010	O63:H6	583	ST122	EC	0	0	0	0	0	0	0	0	0	0	0	0	0	0	0		0		0	0	0	1	1	1	0	0	0	0	0	0	0	0	0	0	0	0	0	0	1	0	0
2010C-4906	Other	US	NA	2010	O128:H2	20	ST20	EC	0	0	0	0	0	0	0	0	0	0	0	0	0	0	1	AB042002	1	2f_1	0	1	0	1	1	1	0	0	0	0	0	0	0	0	0	0	0	0	0	0	1	1	0
2010C-4982	Other	US	NA	2010	O63:H6	583	ST122	EC	0	0	0	0	0	0	0	0	0	0	0	0	0	0	1	AB042002	1	2f_2	0	0	0	1	1	1	0	0	0	0	0	0	0	0	0	0	0	0	0	0	1	0	0
2011C-3416	Other	US	NA	2011	O145:H34	722		EC	0	0	0	0	0	0	0	0	0	0	0	0	0	0	1	AB042002	1	2f_2	0	0	0	1	1	1	0	0	0	0	0	0	0	0	0	0	0	0	0	0	0	0	0
2012C-3690	Other	US	NA	2012	O145:H34	722		EC	0	0	0	0	0	0	0	0	0	0	0	0	0	0	0		0		0	0	0	1	1	1	0	0	0	0	0	0	0	0	0	0	0	0	0	0	0	0	0
2012C-3890	Other	US	NA	2012	O63:H6	583	ST122	EC	0	0	0	0	0	0	0	0	0	0	0	0	0	0	1	AB042002	1	2f_2	0	0	0	1	1	1	0	0	0	0	0	0	0	0	0	0	0	0	1	0	1	0	0
2014C-3132	Other	US	NA	2014	O145:H34	722		EC	0	0	0	0	0	0	0	0	0	0	0	0	0	0	0		0		0	0	0	1	1	1	0	0	0	0	0	0	0	0	0	0	0	0	0	0	0	0	0
2014C-3185	Other	US	NA	2014	O145:H34	722		EC	0	0	0	0	0	0	0	0	0	0	0	0	0	0	1	AB042002	1	2f_2	0	0	0	1	1	1	0	0	0	0	0	0	0	0	0	0	0	0	0	0	0	0	0
2014C-4234	Other	US	NA	2014	O63:H6	583	ST122	EC	0	0	0	0	0	0	0	0	0	0	0	0	0	0	1	AB042002	1	2f_2	0	0	0	1	1	1	0	0	0	0	0	0	0	0	0	0	0	0	0	0	1	0	0
2014C-4501	Other	US	NA	2014	O63:H6	583	ST122	EC	0	0	0	0	0	0	0	0	0	0	0	0	0	0	1	AB042002	1	2f_2	0	0	0	1	1	1	0	0	0	0	0	0	0	0	0	0	0	0	0	0	1	0	0
2015C-3548	Other	US	Human	2015	O63:H6	583	ST122	EC	0	0	0	0	0	0	0	0	0	0	0	0	0	0	1	AB042002	1	2f_2	0	0	0	1	1	1	0	0	0	0	0	0	0	0	0	0	0	0	0	0	1	0	0
2015C-3895	Other	US	NA	2015	O63:H6	583	ST122	EC	0	0	0	0	0	0	0	0	0	0	0	0	0	0	1	AB042002	1	2f_2	0	0	0	1	1	1	0	0	0	0	0	0	0	0	0	0	0	0	0	0	1	0	0
2015C-4188	Other	US	NA	2015	O145:H34	722		EC	0	0	0	0	0	0	0	0	0	0	0	0	0	0	1	AB042002	1	2f_2	0	0	0	1	1	1	0	0	0	0	0	0	0	0	0	0	0	0	0	0	0	0	0
2016C-3248	Other	US	Human	2016	O63:H6	583	ST122	EC	0	0	0	0	0	0	0	0	0	0	0	0	0	0	1	AB042002	1	2f_2	0	0	0	1	1	1	0	0	0	0	0	0	0	0	0	0	0	0	0	0	1	0	0
CFSAN039484	Other	US	Human	2015	O63:H6	583	ST122	EC	0	0	0	0	0	0	0	0	0	0	0	0	0	0	1	AB042002	1	2f_2	0	0	0	1	1	1	0	0	0	0	0	0	0	0	0	0	0	0	0	0	1	0	0
CFSAN044437	Other	US	Pet	2013	O45:H2	20	ST20	EC	0	0	0	0	0	0	0	0	0	0	0	0	0	0	1	AB042002	1	2f_1	0	1	0	1	1	1	0	0	0	0	0	0	0	0	0	0	0	0	0	0	1	1	0
PNUSAE001264	Other	US	NA	NA	O145:H34	722		EC	0	0	0	0	0	0	0	0	0	0	0	0	0	0	1	AB042002	1	2f_2	0	0	0	1	1	1	0	0	0	0	0	0	0	0	0	0	0	0	0	0	0	0	0
PNUSAE002684	Other	US	Human	2016	O45:H2	20	ST20	EC	0	0	0	0	0	0	0	0	0	0	0	0	0	0	1	AB042002	1	2f_1	0	1	0	1	1	1	0	0	0	0	0	0	0	0	0	0	0	0	0	0	1	1	0
PNUSAE004141	Other	US	NA	NA	O63:H6	583	ST122	EC	0	0	0	0	0	0	0	0	0	0	0	0	0	0	1	AB042002	1	2f_2	0	0	0	1	1	1	0	0	0	0	0	0	0	0	0	0	0	0	0	0	1	0	0
PNUSAE004691	Other	US	NA	NA	O145:H34	722		EC	0	0	0	0	0	0	0	0	0	0	0	0	0	0	1	AB042002	1	2f_2	0	0	0	1	1	1	0	0	0	0	0	0	0	0	0	0	0	0	0	0	0	0	0
[truncated: 80 more columns]
