# Supplementary material for: Comparative genomics reveals a lack of evidence for pigeons as a main source of stx2f-carrying Escherichia coli causing disease in humans and the common existence of hybrid Shiga toxin-producing and enteropathogenic E. coli pathotypes
Source: BMC Genomics. 2019 Apr 5;20:271. doi: 10.1186/s12864-019-5635-z (PMC6451237; doi:10.1186/s12864-019-5635-z)
Supplement: Supplementary file 3 — Fasta format of the bfpA gene sequences detected in this study. (FASTA 5 kb) [file 12864_2019_5635_MOESM3_ESM.fasta]

>Stx2f_1
ATGATGTCTAAAATCGTGAATAAAAAATATGAAAAAGGTCTGTCTTTGATTGAATCGGCA
ATGGTACTGGCACTTGCTGCAACCGTTACCGCTGGTGTGATGTTTTACTATCAGTCTGCA
TCTGATTCCAATAAAACACAGAATGCTATTTCCGAAGTCATGAGTGCTACTTCTGCAATT
AATGGTTTGTATATTGGGCAGACATCTTATAATGGATTAGACGCAAACATTTTACTTAAT
TCGTCTGCAATTCCAGATAACTACAAGGGAGATGATCATATTTCTAACCCGTTTGGAGGT
AAACTTATTCCGGCTCCAGCTAGCGCAGGTAATAGCTCATTTGGTTATTATGTACAACTC
GATGGATTGGATAAATCTGCATGTGTCAGTCTGGCAACTCTAAACTTAGGAACATCGGCT
AAAGGCTACGGTATAAATATTTCTTCCCCAGGTGGCACGAGTACTTTCCAGCCGACGGCT
TCAAGCGGCCAGGCAAAAAACAGTGCTATTACTCCTGCAGAAGCAGCGAACTCCTGTACC
AAGGAGAATAGTGATAATACAGTTACATATTTCATGAAGTAA
>Stx2f_2
ATGATGTCTAAAATCGTGAATAAAAAATATGAAAAAGGTCTGTCTTTGATTGAATCGGCA
ATGGTACTTGCACTTGCTGCAACCGTTACCGCTGGTGTGATGTTTTACTATCAGTCTGCA
TCTGATTCCAATAAAACACAGAATGCTATTTCCGAAGTCATGAGTGCTACTTCTGCAATT
AATGGTTTGTATATTGGACAGACATCTTATAATGGATTAAACGCACAAATTTTACTTAAT
TCGTCTGCAATTCCAGATAACTACAAGGGAGATGATCATATTTCTAACCCGTTTGGAGGT
AAACTTATTCCGGCTCCAGCTAGCACAAGTAATAGCTCATTTGGTTATTATGTACAACTC
GATGGATTGGATAAATCTGCATGTGTCAGTCTGGCAACTCTAAACTTAGGAACATCGGCT
AAAGGCTACGGTATAAATATTTCTTCCCCAGCTGACACGACTGCTTTCCAGTCGACGGCT
TCAAGCGGCCAGGCAAAAAACAGTGCTATTACTCCTGCAGAAGCAGCGAACTCCTGTACC
AAGGAGAATAGTGATAATACAGTTACATATTTCATGAAGTAA
>Stx2f_3
ATGATGTCTAAAATCGTGAATAAAAAATATGAAAAAGGTCTGTCTTTGATTGAATCGGCA
ATGGTACTTGCACTTGCTGCAACCGTTACCGCTGGTGTGATGTTTTACTATCAGTCTGCA
TCTGATTCCAATAAAGCACAGAATGCTATTTCCGAAGTCATGAGTGCTACTTCTGCAATT
AATGGTTTGTATATTGGGCAGACATCTTATAATGGATTAAACGCAAACATTTTACTTAAT
TCGTCTGCAATTCCAGATAACTACAAGGGAGATGATCATATTTCTAACCCGTTTGGAGGT
AAACTTATTCCGGCTCCAGCTAGCCCAGGTAATAGCTCATTTGGTTATTATGTACAACTC
GATGGATTGGATAAATCTGCATGTGTCAGTCTGGCAACTCTAAACTTAGGAACATCGGCT
AAAGGCTACGGTATAAATATTACCAACCCAGGTAGCACTAATTCTTTCCAGACGATGGCA
TCACGCGGCCAGGCAAAAAACAGTGCTATTACTCCTGCAGAAGCAGCGAACTCCTGTACC
GATGAAAATAGTAATAATACAGTTACATATTTCATGAAGTAA
>Stx2f_4
ATGATGTCTAAAATCGTGAATAAAAAATATGAAAAAGGTCTGTCTTTGATTGAATCGGCA
ATGGTACTGGCACTTGCTGCAACCGTTACCGCTGGTGTGATGTTTTACTATCAGTCTGCA
TCTGATTCCAATAAAACACAGAATGCTATTTCCGAAGTCATGAGTGCTACTTCTGCAATT
AATGGTTTGTATATTGGGCAGACATCTTATGATGGATTAAGCGCAAGCATTTTACTTAAT
TCGTCTGCAATTCCAGATAACTACAAGGGAGATGATTATATTTCTAACCCGTTTGGAGGT
AGACTTATTCCGGCTCCAGCTACTGCAGGTAATAACTCATTTGGTTATTATGTACAACTC
GATGGATTGGATAAACCTGCATGTGTCAGTCTGGCAACTCTAAACTTAGGAACATCGGCT
AAAGGCTACGGTATAAATATTACCAACCCAGCTAGCACTAATTCTTTCCAGACGACGGCA
TTAAGCGGCCAGGCAAAAAACAGTGCTATTACTCCTGCAGAAGCAGCGAGCTCCTGTACC
AATGAAAATAGTAATAATACAGTTACATATTTCATGAAGTAA
>Stx2f_5
ATGATGTCTAAAATCGTGAATAAAAAATATGAAAAAGGTCTGTCTTTGATTGAATCGGCA
ATGGTACTGGCACTTGCTGCAACCGTTACCGCTGGTGTGATGTTTTACTATCAGTCTGCA
TCTGATTCCAATAAAACACAGAATGCTATTTCCGAAGTCATGAGTGCTACTTCTGCAATT
AATGGTTTGTATATTGGGCAGACATCTTATAATGGATTAGACGCAAACATTTTACTTAAC
TCGTCTGCAATTCCAGATAACTACAAGGGAGATGGTCATATTTCTAACCCGTTTGGAGGT
AAACTTATTCCGGCTCCAGCTAGCGCAGGTAATAGCTCATTTGGTTATTATGTACAACTC
GATGGATTGGATAAATCTGCATGTGTCAGTCTGGCAACTCTAAACTTAGGAACATCGGCT
AAAGGCTACGGTATAAATATTTCTTCCCCAGGTGGCACGAGTACTTTCCAGTCGACGGCT
TCAAGCGGCCAGGCAAAAAACAGTGCTATTACTCCTGCAGAAGCAGCGAGCTCCTGTACC
AAGGAGAATAGTGATAATACAGTTACATATTTCATGAAGTAA
>Stx2f_6
ATGATGTCTAAAATCGTGAATAAAAAATATGAAAAAGGTCTGTCTTTGATTGAATCGGCA
ATGGTACTGGCACTTGCTGCAACCGTTACCGCTGGTGTGATGTTTTACTATCAGTCTGCA
TCTGATTCCAATAAAACACAGAATGCTATTTCCGAAGTCATGAGTGCTACTTCTGCAATT
AATGGTTTGTATATTGGGCAGACATCTTATAATGGATTAGACGCAAACATTTTACTTAAT
TCGTCTGCAATTCCAGATAACTACAAGGGAGATGGTCATATTTCTAACCCGTTTGGAGGT
AAACTTATTCCGGCTCCAGCTAGCGCAGGTAATAGCTCATTTGGTTATTATGTACAACTC
GATGGATTGGATAAATCTGCATGTGTCAGTCTGGCAACTCTAAACTTAGGAACATCGGCT
AAAGGCTACGGTATAAATATTTCTTCCCCAGGTGGCACGAGTACTTTCCAGCCGACGGCT
TCAAGCGGCCAGGCAAAAAACAGTGCTATTACTCCTGCAGAAGCAGCGAACTCCTGTACC
AAGGAGAATAGTGATAATACAGTTACATATTTCATGAAGTAA
>Stx2f_7
ATGATGTCTAAAATCGTGAATAAAAAATATGAAAAAGGTCTGTCTTTGATTGAATCGGCA
ATGGTACTGGCACTTGCTGCAACCGTTACCGCTGGTGTGATGTTTTACTATCAGTCTGCA
TCTGATTCCAATAAAACACAGAATGCTATTTCCGAAGTCATGAGTGCTACTTCTGCAATT
AATGGTTTGTATATTGGGCAGACATCTTATAATGGATTAGACGCAAACATTTTACTTAAT
TCGTCTGCAATTCCAGATAACTACAAGGGAGATGGTCATATTTCTAACCCGTTTGGAGGT
AGACTTATTCCGGCTCCAGCTAGCGCAGGTAATAGCTCATTTGGTTATTATGTACAACTC
GATGGATTGGATAAATCTGCATGTGTCAGTCTGGCAACTCTAAACTTAGGAACATCGGCT
AAAGGCTACGGTATAAATATTTCTTCCCCAGGTGGCACGAGTACTTTCCAGCCGACGGCT
TCAAGCGGCCAGGCAAAAAACAGTGCTATTACTCCTGCAGAAGCAGCGAACTCCTGTACC
AAGGAGAATAGTGATAATACAGTTACATATTTCATGAAGTAA
>Stx2f_8
ATGATGTCTAAAATCGTGAATAAAAAATATGAAAAAGGTCTGTCTTTGATTGAATCGGCA
ATGGTACTTGCACTTGCTGCAACCGTTACCGCTGGTGTGATGTTTTACTATCAGTCTGCA
TCTGATTCCAATAAAACACAGAATGCTATTTCCGAAGTCATGAGTGCTACTTCTGCAATT
AATGGTTTGTATATTGGGCAGACATCTTATAATGGATTAAACGCAAACATTTTACTTAAT
TCGTCTGCAATTCCAGATAACTACAAGGGAGATGATCATATTTCTAACCCGTTTGGAGGT
AAACTTATTCCGGCTCCAGCTAGCCCAGGTAATAGCTCATTTGGTTATTATGTACAACTC
GATGGATTGGATAAATCTGCATGTGTCAGTCTGGCAACTCTAAACTTAGGAACATCGGCT
AAAGGCTACGGTATAAATATTACCAACCCAGGTAGCACTAATTCTTTCCAGACGATGGCA
TCACGCGGCCAGGCAAAAAACAGTGCTATTACTCCTGCAGAAGCAGCGAACTCCTGTACC
GATGAAAATAGTAATAATACAGTTACATATTTCATGAAGTAA
>Stx2f_9
ATGGTTTCTAAAATCATGAATAAGAAATACGAAAAAGGTCTGTCTTTGATTGAATCGGCA
ATGGTGCTTGCACTTGCTGCAACCGTTACTGCAGGTGTGATGTTTTACTACCAGTCTGCG
TCTGATTCCAATAAGTCACAGAATGCTATTTCAGAAGTAATGAGCGCAACGTCTGCAATT
AATGGTCTGTATATTGGGCAGACCAGTTATGATGGATTGAAATCTGATATTTTGCTTAAC
ACATCTGCAATTCCTGATAATTATAAAGATACAACAAACAAAAAAATAACCAACCCATTT
GGGGGGGAGTTAAACGTAGGTCCGGCAGCAACAAATAACACCTCGTTTGGTTACTATCTG
ACACTTACCGGGCTGGATAAAGCAGCATGTGTTAGTCTTGCAACGTTGAATTTAGGTACT
TCAGCGAAAGGCTACGGTGTTAATATCAGTTCCCCAGCTTCTACTAATTCATTTAGTACT
TCAGCCACTAGTGGTAACGCTAAATCGTCAGCTATTACTCCTGCTGAGGCGGCAACTGTA
TGTGCGAAGACTGATTCAACTAATACCGTAACGTATTTTATGAAGTAA
